# Supplementary material for: Assessing biologic/toxicologic effects of extractables from plastic contact materials for advanced therapy manufacturing using cell painting assay and cytotoxicity screening
Source: Sci Rep. 2024 Mar 11;14:5933. doi: 10.1038/s41598-024-55952-3 (PMC10928227; doi:10.1038/s41598-024-55952-3)
Supplement: Supplementary file 2 — Supplementary Information 2. [file 41598_2024_55952_MOESM2_ESM.xlsx]

## Sheet: Sheet1
SI Table 3 | Detailed results of the QSAR screening for compounds tested in the cell painting assay. Legend within table given.
Substance identity
Structure		System.Drawing.Bitmap			System.Drawing.Bitmap			System.Drawing.Bitmap			System.Drawing.Bitmap			System.Drawing.Bitmap			System.Drawing.Bitmap			System.Drawing.Bitmap			System.Drawing.Bitmap			System.Drawing.Bitmap			System.Drawing.Bitmap			System.Drawing.Bitmap			System.Drawing.Bitmap						System.Drawing.Bitmap			System.Drawing.Bitmap			System.Drawing.Bitmap
CAS number		616-45-5			3622-84-2			104-40-5			69284-93-1			105-08-8			80-07-9			959-26-2			128-37-0			78-93-3			105-60-2			107-87-9			719-22-2			556-67-2			108-95-2			66-25-1			102-09-0
Chemical name red: Hgh risk potency yellow: positive in cell painting test		2-Pyrrolidone			N-Butylbenzenesulfonamide			4-n-Nonylphenol			Bis(2,4-di-tert-butylphenyl)phosphate (bDtBPP)			1,4-Cyclohexanedimethanol			Bis-(4-chlorphenyl)-sulfon			Bis(2-hydroxyethyl)terephthalate			Butylated hydroxytoluene			Methyl ethyl ketone			Caprolactam			2-Pentanone			2,6-di-tert-butyl-p-benzoquinone			Octamethyl cyclotetrasiloxane (D4)			Phenol			Hexanal			Diphenylcarbonate
SMILES		O=C1CCCN1			CCCCNS(=O)(=O)c1ccccc1			CCCCCCCCCc1ccc(O)cc1			CC(C)(C)c1ccc(OP(O)(=O)Oc2ccc(cc2C(C)(C)C)C(C)(C)C)c(c1)C(C)(C)C			OCC1CCC(CO)CC1			Clc1ccc(cc1)S(=O)(=O)c1ccc(Cl)cc1			OCCOC(=O)c1ccc(cc1)C(=O)OCCO			Cc1cc(c(O)c(c1)C(C)(C)C)C(C)(C)C			CCC(C)=O			O=C1CCCCCN1			CCCC(C)=O			CC(C)(C)C1=CC(=O)C=C(C1=O)C(C)(C)C			C[Si]1(C)O[Si](C)(C)O[Si](C)(C)O[Si](C)(C)O1			Oc1ccccc1			CCCCCC=O			O=C(Oc1ccccc1)Oc1ccccc1
Profilers green: no risk based on QSAR
General Mechanistic
DNA binding by OECD		No alert found			No alert found			Michael addition Michael addition >> P450 Mediated Activation to Quinones and Quinone-type Chemicals Michael addition >> P450 Mediated Activation to Quinones and Quinone-type Chemicals >> Alkyl phenols			No alert found			No alert found			No alert found			No alert found			Michael addition Michael addition >> P450 Mediated Activation to Quinones and Quinone-type Chemicals Michael addition >> P450 Mediated Activation to Quinones and Quinone-type Chemicals >> Alkyl phenols			No alert found			No alert found			No alert found			Michael addition Michael addition >> Polarised Alkenes-Michael addition Michael addition >> Polarised Alkenes-Michael addition >> Alpha, beta- unsaturated ketones Michael addition >> Quinones and Quinone-type Chemicals Michael addition >> Quinones and Quinone-type Chemicals >> Quinones			No alert found			No alert found			Schiff base formers Schiff base formers >> Direct Acting Schiff Base Formers Schiff base formers >> Direct Acting Schiff Base Formers >> Mono aldehydes			No alert found
Estrogen Receptor Binding		Non binder, without OH or NH2 group			Non binder, without OH or NH2 group			Strong binder, OH group			Non binder, without OH or NH2 group			Non binder, without OH or NH2 group			Non binder, without OH or NH2 group			Non binder, without OH or NH2 group			Non binder, impaired OH or NH2 group			Non binder, non cyclic structure			Non binder, without OH or NH2 group			Non binder, non cyclic structure			Non binder, without OH or NH2 group			Non binder, non cyclic structure			Weak binder, OH group			Non binder, non cyclic structure			Non binder, without OH or NH2 group
Protein binding potency Cys (DPRA 13%)		DPRA less than 9% (DPRA 13%) DPRA less than 9% (DPRA 13%) >> No protein binding alert			DPRA less than 9% (DPRA 13%) DPRA less than 9% (DPRA 13%) >> No protein binding alert			DPRA less than 9% (DPRA 13%) DPRA less than 9% (DPRA 13%) >> No protein binding alert			DPRA less than 9% (DPRA 13%) DPRA less than 9% (DPRA 13%) >> No protein binding alert			DPRA less than 9% (DPRA 13%) DPRA less than 9% (DPRA 13%) >> Alcohols			DPRA less than 9% (DPRA 13%) DPRA less than 9% (DPRA 13%) >> Mono-halo arenes			DPRA less than 9% (DPRA 13%) DPRA less than 9% (DPRA 13%) >> Alcohols			DPRA less than 9% (DPRA 13%) DPRA less than 9% (DPRA 13%) >> No protein binding alert			Out of mechanistic domain			DPRA less than 9% (DPRA 13%) DPRA less than 9% (DPRA 13%) >> No protein binding alert			Out of mechanistic domain			DPRA above 21% (DPRA 13%) DPRA above 21% (DPRA 13%) >> Hydroquinone and catechol derivatives (reactive)			DPRA less than 9% (DPRA 13%) DPRA less than 9% (DPRA 13%) >> No protein binding alert			DPRA less than 9% (DPRA 13%) DPRA less than 9% (DPRA 13%) >> No protein binding alert			DPRA above 21% (DPRA 13%) DPRA above 21% (DPRA 13%) >> Non-Conjugated monoaldehydes (reactive) DPRA less than 9% (DPRA 13%) DPRA less than 9% (DPRA 13%) >> Non-Conjugated monoaldehydes (non reactive)			DPRA less than 9% (DPRA 13%) DPRA less than 9% (DPRA 13%) >> No protein binding alert
Protein binding by OASIS		No alert found			No alert found			No alert found			No alert found			No alert found			No alert found			No alert found			No alert found			No alert found			No alert found			No alert found			Michael addition Michael addition >> Michael addition on quinoid type compounds Michael addition >> Michael addition on quinoid type compounds >> Quinone methide(s)/imines; Quinoide oxime structure; Nitroquinones, Naphthoquinone(s)/imines			No alert found			No alert found			Schiff base formation Schiff base formation >> Schiff base formation with carbonyl compounds Schiff base formation >> Schiff base formation with carbonyl compounds >> Aldehydes			No alert found
Protein binding potency GSH		Not possible to classify according to these rules (GSH)			Not possible to classify according to these rules (GSH)			Not possible to classify according to these rules (GSH)			Not possible to classify according to these rules (GSH)			Not possible to classify according to these rules (GSH)			Not possible to classify according to these rules (GSH)			Not possible to classify according to these rules (GSH)			Not possible to classify according to these rules (GSH)			Not possible to classify according to these rules (GSH)			Not possible to classify according to these rules (GSH)			Not possible to classify according to these rules (GSH)			Extremely reactive (GSH) Extremely reactive (GSH) >> Benzoquinones (MA)			Not possible to classify according to these rules (GSH)			Not possible to classify according to these rules (GSH)			Not possible to classify according to these rules (GSH)			Not possible to classify according to these rules (GSH)
Protein binding by OECD		Acylation Acylation >> Direct Acylation Involving a Leaving group Acylation >> Direct Acylation Involving a Leaving group >> Acetates			No alert found			No alert found			No alert found			No alert found			No alert found			No alert found			No alert found			No alert found			Acylation Acylation >> Direct Acylation Involving a Leaving group Acylation >> Direct Acylation Involving a Leaving group >> Acetates			No alert found			Michael addition Michael addition >> Polarised Alkenes Michael addition >> Polarised Alkenes >> Polarised alkene - ketones Michael addition >> Quinones and Quinone-type Chemicals Michael addition >> Quinones and Quinone-type Chemicals >> Benzoquinones			No alert found			No alert found			Schiff Base Formers Schiff Base Formers >> Direct Acting Schiff Base Formers Schiff Base Formers >> Direct Acting Schiff Base Formers >> Mono-carbonyls			No alert found
Toxic hazard classification by Cramer (extended)		High (Class III)			High (Class III)			Intermediate (Class II)			Low (Class I)			Low (Class I)			High (Class III)			Low (Class I)			Intermediate (Class II)			Low (Class I)			High (Class III)			Low (Class I)			Intermediate (Class II)			High (Class III)			High (Class III)			Low (Class I)			Low (Class I)
DNA binding by OASIS		No alert found			No alert found			No alert found			No alert found			No alert found			No alert found			No alert found			No alert found			No alert found			No alert found			No alert found			AN2 AN2 >> Michael-type addition, quinoid structures AN2 >> Michael-type addition, quinoid structures >> Quinones and Trihydroxybenzenes Radical Radical >> Radical mechanism via ROS formation (indirect) Radical >> Radical mechanism via ROS formation (indirect) >> Quinones and Trihydroxybenzenes			No alert found			No alert found			No alert found			No alert found
Protein binding potency Lys (DPRA 13%)		DPRA less than 9% (DPRA 13%) DPRA less than 9% (DPRA 13%) >> No protein binding alert			DPRA less than 9% (DPRA 13%) DPRA less than 9% (DPRA 13%) >> No protein binding alert			DPRA less than 9% (DPRA 13%) DPRA less than 9% (DPRA 13%) >> No protein binding alert			DPRA less than 9% (DPRA 13%) DPRA less than 9% (DPRA 13%) >> No protein binding alert			DPRA less than 9% (DPRA 13%) DPRA less than 9% (DPRA 13%) >> Alcohols			DPRA less than 9% (DPRA 13%) DPRA less than 9% (DPRA 13%) >> Mono-halo arenes			DPRA less than 9% (DPRA 13%) DPRA less than 9% (DPRA 13%) >> Alcohols DPRA less than 9% (DPRA 13%) >> Non-Conjugated carboxylic acids and esters (non reactive)			DPRA less than 9% (DPRA 13%) DPRA less than 9% (DPRA 13%) >> No protein binding alert			Out of mechanistic domain			DPRA less than 9% (DPRA 13%) DPRA less than 9% (DPRA 13%) >> No protein binding alert			Out of mechanistic domain			DPRA less than 9% (DPRA 13%) DPRA less than 9% (DPRA 13%) >> Hydroxybenzene derivatives and quinones (non reactive)			DPRA less than 9% (DPRA 13%) DPRA less than 9% (DPRA 13%) >> No protein binding alert			DPRA less than 9% (DPRA 13%) DPRA less than 9% (DPRA 13%) >> No protein binding alert			DPRA less than 9% (DPRA 13%) DPRA less than 9% (DPRA 13%) >> Non-alpha,beta-conjugated monoaldehydes (non reactive)			DPRA less than 9% (DPRA 13%) DPRA less than 9% (DPRA 13%) >> No protein binding alert
Endpoint Specific
Keratinocyte gene expression		Not possible to classify according to these rules			Not possible to classify according to these rules			Not possible to classify according to these rules			Not possible to classify according to these rules			Not possible to classify according to these rules			Not possible to classify according to these rules			Not possible to classify according to these rules			Not possible to classify according to these rules			Not possible to classify according to these rules			Not possible to classify according to these rules			Not possible to classify according to these rules			Very high gene expression Very high gene expression >> alpha, beta-Unsaturated carbonyl compounds			Not possible to classify according to these rules			Not possible to classify according to these rules			High gene expression High gene expression >> Non-conjugated aldehydes and dialdehydes Moderate gene expression Moderate gene expression >> Fragrance aldehydes			Not possible to classify according to these rules
in vitro mutagenicity (Ames test) alerts by ISS		No alert found			No alert found			No alert found			No alert found			No alert found			No alert found			No alert found			No alert found			No alert found			No alert found			No alert found			Quinones			No alert found			No alert found			Simple aldehyde			No alert found
Protein binding alerts for skin sensitization by OASIS		No alert found			No alert found			No alert found			No alert found			No alert found			No alert found			No alert found			No alert found			Nucleophilic addition Nucleophilic addition >> Addition to carbon-hetero double bonds Nucleophilic addition >> Addition to carbon-hetero double bonds >> Ketones			No alert found			Nucleophilic addition Nucleophilic addition >> Addition to carbon-hetero double bonds Nucleophilic addition >> Addition to carbon-hetero double bonds >> Ketones			Michael Addition Michael Addition >> Michael addition on quinoid type compounds Michael Addition >> Michael addition on quinoid type compounds >> Quinone methide(s)/imines; Quinoide oxime structure; Nitroquinones, Naphthoquinone(s)/imines			No alert found			No alert found			Schiff base formation Schiff base formation >> Schiff base formation with carbonyl compounds Schiff base formation >> Schiff base formation with carbonyl compounds >> Aldehydes			No alert found
Protein binding alerts for Chromosomal aberration by OASIS		No alert found			No alert found			No alert found			No alert found			No alert found			No alert found			No alert found			No alert found			No alert found			No alert found			No alert found			AN2 AN2 >> Michael addition to the quinoid type structures AN2 >> Michael addition to the quinoid type structures >> Quinoid compounds Radical mechanism Radical mechanism >> ROS generation Radical mechanism >> ROS generation >> Quinoid compounds			No alert found			No alert found			No alert found			No alert found
DNA alerts for AMES, CA and MNT by OASIS		No alert found			No alert found			No alert found			No alert found			No alert found			No alert found			No alert found			No alert found			No alert found			No alert found			No alert found			AN2 AN2 >> Michael-type addition, quinoid structures AN2 >> Michael-type addition, quinoid structures >> Quinones and Trihydroxybenzenes Radical Radical >> Radical mechanism via ROS formation (indirect) Radical >> Radical mechanism via ROS formation (indirect) >> Quinones and Trihydroxybenzenes			No alert found			No alert found			No alert found			No alert found
Eye irritation/corrosion Inclusion rules by BfR		Pyrrolidones			Inclusion rules not met			Inclusion rules not met			Inclusion rules not met			Inclusion rules not met			Inclusion rules not met			Inclusion rules not met			Inclusion rules not met			Inclusion rules not met			Inclusion rules not met			Inclusion rules not met			Inclusion rules not met			Inclusion rules not met			Inclusion rules not met			Inclusion rules not met			Inclusion rules not met
in vivo mutagenicity (Micronucleus) alerts by ISS		No alert found			No alert found			No alert found			No alert found			No alert found			No alert found			H-acceptor-path3-H-acceptor			No alert found			No alert found			No alert found			No alert found			H-acceptor-path3-H-acceptor Quinones			No alert found			No alert found			Simple aldehyde			No alert found
Measured and predicted data green: no risk based on data orange: at least one positive result)																																									suspected of causing genetic defects
Human Health Hazards#Genetic Toxicity
sublevel	endpoint	value	unit	species, duration, test type, type of method, assay, strain, test guideline, year, reference, database	value	unit	species, duration, test type, type of method, assay, strain, test guideline, year, reference, database	value	unit	species, duration, test type, type of method, assay, strain, test guideline, year, reference, database	value	unit	species, duration, test type, type of method, assay, strain, test guideline, year, reference, database	value	unit	species, duration, test type, type of method, assay, strain, test guideline, year, reference, database	value	unit	species, duration, test type, type of method, assay, strain, test guideline, year, reference, database	value	unit	species, duration, test type, type of method, assay, strain, test guideline, year, reference, database	value	unit	species, duration, test type, type of method, assay, strain, test guideline, year, reference, database	value	unit	species, duration, test type, type of method, assay, strain, test guideline, year, reference, database	value	unit	species, duration, test type, type of method, assay, strain, test guideline, year, reference, database	value	unit	species, duration, test type, type of method, assay, strain, test guideline, year, reference, database	value	unit	species, duration, test type, type of method, assay, strain, test guideline, year, reference, database	value	unit	species, duration, test type, type of method, assay, strain, test guideline, year, reference, database	value	unit	species, duration, test type, type of method, assay, strain, test guideline, year, reference, database	value	unit	species, duration, test type, type of method, assay, strain, test guideline, year, reference, database	value	unit	species, duration, test type, type of method, assay, strain, test guideline, year, reference, database
Genetic Toxicity	Chromatids exchanges/ recombination																																								Positive	Mutagenicity I (ECVAM)	Endpoint: Chromatids exchanges/ recombination Test type: Sister Chromatid Exchange (SCE) Type of method: in Vitro Year: 2020 Reference source: EURL ECVAM genotoxicity and carcinogencity database: https://data.jrc.ec.europa.eu/dataset/38701804-bc00-43c1-8af1-fe2d5265e8d7 Author: Madia F et al Database: Genotoxicity & Carcinogenicity ECVAM
Genetic Toxicity	Chromosome aberration																						Negative	Chromosome aberration V (ECVAM)	Endpoint: Chromosome aberration Test type: in Vivo Mammalian Chromosome Aberration Test Type of method: in Vivo Year: 2020 Reference source: EURL ECVAM genotoxicity and carcinogencity database: https://data.jrc.ec.europa.eu/dataset/38701804-bc00-43c1-8af1-fe2d5265e8d7 Author: Madia F et al Database: Genotoxicity & Carcinogenicity ECVAM				Negative	Mutagenicity I (ECVAM)	Endpoint: Chromosome aberration Test type: in Vivo Mammalian Chromosome Aberration Test Type of method: in Vivo Year: 2020 Reference source: EURL ECVAM genotoxicity and carcinogencity database: https://data.jrc.ec.europa.eu/dataset/38701804-bc00-43c1-8af1-fe2d5265e8d7 Author: Madia F et al Database: Genotoxicity & Carcinogenicity ECVAM										Negative	Mutagenicity I (ECVAM)	Endpoint: Chromosome aberration Test type: in Vivo Mammalian Chromosome Aberration Test Type of method: in Vivo Year: 2020 Reference source: EURL ECVAM genotoxicity and carcinogencity database: https://data.jrc.ec.europa.eu/dataset/38701804-bc00-43c1-8af1-fe2d5265e8d7 Author: Madia F et al Database: Genotoxicity & Carcinogenicity ECVAM
Genetic Toxicity	Chromosome aberration																						Negative	Micronucleus II	Endpoint: Chromosome aberration Test type: Micronucleus Assay Type of method: in Vivo Year: 2020 Reference source: EURL ECVAM genotoxicity and carcinogencity database: https://data.jrc.ec.europa.eu/dataset/38701804-bc00-43c1-8af1-fe2d5265e8d7 Author: Madia F et al Database: Genotoxicity & Carcinogenicity ECVAM				Negative	Mutagenicity I (ECVAM)	Endpoint: Chromosome aberration Test type: Micronucleus Assay Type of method: in Vivo Year: 2020 Reference source: EURL ECVAM genotoxicity and carcinogencity database: https://data.jrc.ec.europa.eu/dataset/38701804-bc00-43c1-8af1-fe2d5265e8d7 Author: Madia F et al Database: Genotoxicity & Carcinogenicity ECVAM										Positive	Mutagenicity I (ECVAM)	Endpoint: Chromosome aberration Test type: Micronucleus Assay Type of method: in Vivo Year: 2020 Reference source: EURL ECVAM genotoxicity and carcinogencity database: https://data.jrc.ec.europa.eu/dataset/38701804-bc00-43c1-8af1-fe2d5265e8d7 Author: Madia F et al Database: Genotoxicity & Carcinogenicity ECVAM
Genetic Toxicity	Chromosome aberration																						Equivocal	Chromosome aberration V (ECVAM)	Endpoint: Chromosome aberration Test type: in Vitro Mammalian Chromosome Aberration Test Type of method: in Vitro Year: 2020 Reference source: EURL ECVAM genotoxicity and carcinogencity database: https://data.jrc.ec.europa.eu/dataset/38701804-bc00-43c1-8af1-fe2d5265e8d7 Author: Madia F et al Database: Genotoxicity & Carcinogenicity ECVAM				Negative	Mutagenicity I (ECVAM)	Endpoint: Chromosome aberration Test type: in Vitro Mammalian Chromosome Aberration Test Type of method: in Vitro Year: 2020 Reference source: EURL ECVAM genotoxicity and carcinogencity database: https://data.jrc.ec.europa.eu/dataset/38701804-bc00-43c1-8af1-fe2d5265e8d7 Author: Madia F et al Database: Genotoxicity & Carcinogenicity ECVAM										Positive	Mutagenicity I (ECVAM)	Endpoint: Chromosome aberration Test type: Micronucleus Assay Type of method: in Vitro Year: 2020 Reference source: EURL ECVAM genotoxicity and carcinogencity database: https://data.jrc.ec.europa.eu/dataset/38701804-bc00-43c1-8af1-fe2d5265e8d7 Author: Madia F et al Database: Genotoxicity & Carcinogenicity ECVAM
Genetic Toxicity	Chromosome aberration																						Negative	Micronucleus I	Endpoint: Chromosome aberration Test type: Micronucleus Assay Type of method: in Vivo Reference source: (1979), The mutagenic activity of 61 agents as determined by the micronucleus, Salmonella, and sperm abnomality assays, Can. J. Genet. Cytol. 21, 319-334; Author: Bruce, W. R., & Heddle, J. A. Database: Genotoxicity OASIS				Negative	Mutagenicity I (ECVAM)	Endpoint: Chromosome aberration Test type: Micronucleus Assay Type of method: in Vitro Year: 2020 Reference source: EURL ECVAM genotoxicity and carcinogencity database: https://data.jrc.ec.europa.eu/dataset/38701804-bc00-43c1-8af1-fe2d5265e8d7 Author: Madia F et al Database: Genotoxicity & Carcinogenicity ECVAM										Negative	Micronucleus I	Endpoint: Chromosome aberration Test type: Micronucleus Assay Type of method: in Vivo Reference source: (1988), Benzene and the genotoxicity of its metabolites, Mutat Res, 208, 61-67; Author: Ciranni, R., Barale, R., & Marrazzini, A. Database: Genotoxicity OASIS
Genetic Toxicity	Chromosome aberration																						Negative	Chromosome aberration I (Oasis)	Endpoint: Chromosome aberration Test type: in Vitro Mammalian Chromosome Aberration Test Type of method: in Vitro Strain: No Strain Information Reference source: Mutation Research 584 (2005) 1-256 Author: Kirkland et al. Database: Genotoxicity OASIS				Positive	Chromosome aberration I (Oasis)	Test organisms (species): Chinese hamster Endpoint: Chromosome aberration Test type: in Vitro Mammalian Chromosome Aberration Test Type of method: in Vitro Strain: Chinese Hamster Lung (CHL) Reference source: ECHA, Registration dossier Database: Genotoxicity OASIS										Positive	Chromosome aberration I (Oasis)	Endpoint: Chromosome aberration Test type: in Vitro Mammalian Chromosome Aberration Test Type of method: in Vitro Strain: No Strain Information Reference source: Mutation Research 584 (2005) 1-256 Author: Kirkland et al. Database: Genotoxicity OASIS
Genetic Toxicity	Chromosome aberration																						Negative	Chromosome aberration I (Oasis)	Test organisms (species): Chinese hamster Endpoint: Chromosome aberration Duration: 24÷48 h Test type: in Vitro Mammalian Chromosome Aberration Test Type of method: in Vitro Strain: Chinese Hamster Lung (CHL) Year: 1998 Reference source: Sofuni, T., Ed. (1998). Data Book of Chromosomal Aberration Test In Vitro, Revised Edition. Life-Science Information Center; Tokyo, Japan. Author: Sofuni, T. Dat…				Negative	Micronucleus I	Endpoint: Chromosome aberration Test type: Micronucleus Assay Type of method: in Vivo Reference source: 2000,The Comet Assay with Multiple Mouse Organs:Comparison of Comet Assay Results and arcinogenicity with 208 Chemicals Selected from the IARC Monographs and U.S. NTP Carcinogenicity atabase,Critical Reviews in Toxicology,30(6),Pp.629-799. Author: Yu F. Sasaki et. al. Database: Genotoxicity OAS…
Genetic Toxicity	Chromosome aberration																						Negative	Chromosome aberration I (Oasis)	Test organisms (species): Chinese hamster Endpoint: Chromosome aberration Duration: 6÷18 h Test type: in Vitro Mammalian Chromosome Aberration Test Type of method: in Vitro Strain: Chinese Hamster Lung (CHL) Year: 1998 Reference source: Sofuni, T., Ed. (1998). Data Book of Chromosomal Aberration Test In Vitro, Revised Edition. Life-Science Information Center; Tokyo, Japan. Author: Sofuni, T. Data…				Negative	Chromosome aberration I (Oasis)	Test organisms (species): Chinese hamster Endpoint: Chromosome aberration Duration: 24÷48 h Test type: in Vitro Mammalian Chromosome Aberration Test Type of method: in Vitro Strain: Chinese Hamster Lung (CHL) Year: 1998 Reference source: Sofuni, T., Ed. (1998). Data Book of Chromosomal Aberration Test In Vitro, Revised Edition. Life-Science Information Center; Tokyo, Japan. Author: Sofuni, T. Dat…
Genetic Toxicity	Chromosome aberration																						Negative	Chromosome aberration I (Oasis)	Test organisms (species): Chinese hamster Endpoint: Chromosome aberration Duration: 6÷18 h Test type: in Vitro Mammalian Chromosome Aberration Test Type of method: in Vitro Strain: Chinese Hamster Lung (CHL) Year: 1998 Reference source: Sofuni, T., Ed. (1998). Data Book of Chromosomal Aberration Test In Vitro, Revised Edition. Life-Science Information Center; Tokyo, Japan. Author: Sofuni, T. Data…
Genetic Toxicity	DNA and protein damage																												Negative	Micronucleus I	Endpoint: DNA and protein damage Test type: Liver Micronucleus Type of method: in Vivo Reference source: Early detection of liver carcinogens by hepatocytes micronucleus test with juvenile/young rats, in: Proceeding of the 26th JEMS Annual Meeting, Hatano, 1997, p. 83, Abstract. Author: T. Shirotori, M. Miyagawa, Database: Genotoxicity OASIS
Genetic Toxicity	DNA damage and repair																						Negative	Mutagenicity I (ECVAM)	Endpoint: DNA damage and repair Test type: DNA Adducts Type of method: in Vivo Year: 2020 Reference source: EURL ECVAM genotoxicity and carcinogencity database: https://data.jrc.ec.europa.eu/dataset/38701804-bc00-43c1-8af1-fe2d5265e8d7 Author: Madia F et al Database: Genotoxicity & Carcinogenicity ECVAM				Negative	Mutagenicity I (ECVAM)	Endpoint: DNA damage and repair Test type: COMET or Alkaline Elution Type of method: in Vitro Year: 2020 Reference source: EURL ECVAM genotoxicity and carcinogencity database: https://data.jrc.ec.europa.eu/dataset/38701804-bc00-43c1-8af1-fe2d5265e8d7 Author: Madia F et al Database: Genotoxicity & Carcinogenicity ECVAM										Positive	Mutagenicity I (ECVAM)	Endpoint: DNA damage and repair Test type: DNA Adducts Type of method: in Vitro Year: 2020 Reference source: EURL ECVAM genotoxicity and carcinogencity database: https://data.jrc.ec.europa.eu/dataset/38701804-bc00-43c1-8af1-fe2d5265e8d7 Author: Madia F et al Database: Genotoxicity & Carcinogenicity ECVAM
Genetic Toxicity	DNA damage and repair																						Positive	Mutagenicity I (ECVAM)	Endpoint: DNA damage and repair Test type: COMET or Alkaline Elution Type of method: in Vivo Year: 2020 Reference source: EURL ECVAM genotoxicity and carcinogencity database: https://data.jrc.ec.europa.eu/dataset/38701804-bc00-43c1-8af1-fe2d5265e8d7 Author: Madia F et al Database: Genotoxicity & Carcinogenicity ECVAM				Negative	Mutagenicity I (ECVAM)	Endpoint: DNA damage and repair Test type: COMET or Alkaline Elution Type of method: in Vitro Year: 2020 Reference source: EURL ECVAM genotoxicity and carcinogencity database: https://data.jrc.ec.europa.eu/dataset/38701804-bc00-43c1-8af1-fe2d5265e8d7 Author: Madia F et al Database: Genotoxicity & Carcinogenicity ECVAM										Positive	Mutagenicity I (ECVAM)	Endpoint: DNA damage and repair Test type: COMET or Alkaline Elution Type of method: in Vivo Year: 2020 Reference source: EURL ECVAM genotoxicity and carcinogencity database: https://data.jrc.ec.europa.eu/dataset/38701804-bc00-43c1-8af1-fe2d5265e8d7 Author: Madia F et al Database: Genotoxicity & Carcinogenicity ECVAM
Genetic Toxicity	DNA damage and repair																						Negative	Gene mutation I	Endpoint: DNA damage and repair Test type: Single Cell Gel Electrophoresis (comet) Assay Type of method: in Vivo Reference source: 2000,The Comet Assay with Multiple Mouse Organs:Comparison of Comet Assay Results and arcinogenicity with 208 Chemicals Selected from the IARC Monographs and U.S. NTP Carcinogenicity atabase,Critical Reviews in Toxicology,30(6),Pp.629-799. Author: Yu F. Sasaki et. al.…				Negative	Mutagenicity I (ECVAM)	Endpoint: DNA damage and repair Test type: COMET or Alkaline Elution Type of method: in Vivo Year: 2020 Reference source: EURL ECVAM genotoxicity and carcinogencity database: https://data.jrc.ec.europa.eu/dataset/38701804-bc00-43c1-8af1-fe2d5265e8d7 Author: Madia F et al Database: Genotoxicity & Carcinogenicity ECVAM										Positive	Gene mutation I	Endpoint: DNA damage and repair Test type: Single Cell Gel Electrophoresis (comet) Assay Type of method: in Vivo Reference source: 2000,The Comet Assay with Multiple Mouse Organs:Comparison of Comet Assay Results and arcinogenicity with 208 Chemicals Selected from the IARC Monographs and U.S. NTP Carcinogenicity atabase,Critical Reviews in Toxicology,30(6),Pp.629-799. Author: Yu F. Sasaki et. al.…
Genetic Toxicity	DNA damage and repair																												Negative	Gene mutation I	Endpoint: DNA damage and repair Test type: Single Cell Gel Electrophoresis (comet) Assay Type of method: in Vivo Reference source: 2000,The Comet Assay with Multiple Mouse Organs:Comparison of Comet Assay Results and arcinogenicity with 208 Chemicals Selected from the IARC Monographs and U.S. NTP Carcinogenicity atabase,Critical Reviews in Toxicology,30(6),Pp.629-799. Author: Yu F. Sasaki et. al.…
Genetic Toxicity	Gene mutation							Negative	Gene mutation I	Test organisms (species): Salmonella typhimurium Endpoint: Gene mutation Test type: Bacterial Reverse Mutation Assay (e.g. Ames Test) Type of method: in Vitro Strain: No Strain Information Reference source: Journal of Medicinal Chemistry 48 (1), pp. 312-32, 25 Author: Kazius J, McGuire R., Bursi R Database: Genotoxicity OASIS													Positive	Mutagenicity I (ECVAM)	Endpoint: Gene mutation Test type: Dominant Lethal Type of method: in Vivo Year: 2020 Reference source: EURL ECVAM genotoxicity and carcinogencity database: https://data.jrc.ec.europa.eu/dataset/38701804-bc00-43c1-8af1-fe2d5265e8d7 Author: Madia F et al Database: Genotoxicity & Carcinogenicity ECVAM	Negative	Gene mutation I	Test organisms (species): Salmonella typhimurium Endpoint: Gene mutation Test type: Bacterial Reverse Mutation Assay (e.g. Ames Test) Type of method: in Vitro Strain: TA 102 Test guideline: OECD Guideline 471 (Bacterial Reverse Mutation Assay) Reference source: CCRIS database,Toxnet databases Author: CCRIS database, Toxnet databases Database: Genotoxicity OASIS	Negative	Mutagenicity I (ECVAM)	Endpoint: Gene mutation Test type: Mammalian Cell Gene Mutation (MLA HPRT) Type of method: in Vitro Year: 2020 Reference source: EURL ECVAM genotoxicity and carcinogencity database: https://data.jrc.ec.europa.eu/dataset/38701804-bc00-43c1-8af1-fe2d5265e8d7 Author: Madia F et al Database: Genotoxicity & Carcinogenicity ECVAM	Negative	Gene mutation I	Test organisms (species): Salmonella typhimurium Endpoint: Gene mutation Test type: Bacterial Reverse Mutation Assay (e.g. Ames Test) Type of method: in Vitro Strain: No Strain Information Year: 2009 Reference source: J. Chem. Inf. Model., 2009, 49 (9), pp 2077–2081 Author: Hansen K. et al. Database: Genotoxicity OASIS				Negative	Gene mutation I	Test organisms (species): Salmonella typhimurium Endpoint: Gene mutation Test type: Bacterial Reverse Mutation Assay (e.g. Ames Test) Type of method: in Vitro Strain: TA 98 Author: National Cancer Institute Database: Genotoxicity OASIS	Positive	Mutagenicity I (ECVAM)	Endpoint: Gene mutation Test type: Mammalian Cell Gene Mutation (MLA HPRT) Type of method: in Vitro Year: 2020 Reference source: EURL ECVAM genotoxicity and carcinogencity database: https://data.jrc.ec.europa.eu/dataset/38701804-bc00-43c1-8af1-fe2d5265e8d7 Author: Madia F et al Database: Genotoxicity & Carcinogenicity ECVAM	Negative	Gene mutation I	Test organisms (species): E. coli WP2 uvrA Endpoint: Gene mutation Test type: Bacterial Reverse Mutation Assay (e.g. Ames Test) Type of method: in Vitro Strain: E. Coli WP2 UvrA Reference source: ECHA, Registration dossier Database: Genotoxicity OASIS
Genetic Toxicity	Gene mutation							Negative	Gene mutation I	Test organisms (species): Salmonella typhimurium Endpoint: Gene mutation Test type: Bacterial Reverse Mutation Assay (e.g. Ames Test) Type of method: in Vitro Strain: TA 98 Year: 02.5.2011 Reference source: CCRIS database,Toxnet databases Author: Romualdo Benigni Database: Bacterial mutagenicity ISSSTY													Positive	Mutagenicity I (ECVAM)	Endpoint: Gene mutation Test type: Mammalian Cell Gene Mutation (MLA HPRT) Type of method: in Vitro Year: 2020 Reference source: EURL ECVAM genotoxicity and carcinogencity database: https://data.jrc.ec.europa.eu/dataset/38701804-bc00-43c1-8af1-fe2d5265e8d7 Author: Madia F et al Database: Genotoxicity & Carcinogenicity ECVAM	Negative	Gene mutation I	Test organisms (species): Salmonella typhimurium Endpoint: Gene mutation Test type: Bacterial Reverse Mutation Assay (e.g. Ames Test) Type of method: in Vitro Strain: TA 102 Test guideline: OECD Guideline 471 (Bacterial Reverse Mutation Assay) Reference source: CCRIS database,Toxnet databases Author: CCRIS database, Toxnet databases Database: Genotoxicity OASIS	Negative	Mutagenicity I (ECVAM)	Endpoint: Gene mutation Test type: Bacterial Reverse Mutation Assay (e.g. Ames Test) Type of method: in Vitro Year: 2020 Reference source: EURL ECVAM genotoxicity and carcinogencity database: https://data.jrc.ec.europa.eu/dataset/38701804-bc00-43c1-8af1-fe2d5265e8d7 Author: Madia F et al Database: Genotoxicity & Carcinogenicity ECVAM							Negative	Gene mutation I	Test organisms (species): Salmonella typhimurium Endpoint: Gene mutation Test type: Bacterial Reverse Mutation Assay (e.g. Ames Test) Type of method: in Vitro Strain: TA 98 Author: National Cancer Institute Database: Genotoxicity OASIS	Negative	Mutagenicity I (ECVAM)	Endpoint: Gene mutation Test type: Bacterial Reverse Mutation Assay (e.g. Ames Test) Type of method: in Vitro Year: 2020 Reference source: EURL ECVAM genotoxicity and carcinogencity database: https://data.jrc.ec.europa.eu/dataset/38701804-bc00-43c1-8af1-fe2d5265e8d7 Author: Madia F et al Database: Genotoxicity & Carcinogenicity ECVAM	Negative	Gene mutation I	Test organisms (species): Salmonella typhimurium Endpoint: Gene mutation Test type: Bacterial Reverse Mutation Assay (e.g. Ames Test) Type of method: in Vitro Strain: TA 100 Reference source: ECHA, Registration dossier Database: Genotoxicity OASIS
Genetic Toxicity	Gene mutation							Negative	Gene mutation I	Test organisms (species): Salmonella typhimurium Endpoint: Gene mutation Test type: Bacterial Reverse Mutation Assay (e.g. Ames Test) Type of method: in Vitro Strain: TA 97 Year: 02.5.2011 Reference source: CCRIS database,Toxnet databases Author: Romualdo Benigni Database: Bacterial mutagenicity ISSSTY													Negative	Mutagenicity I (ECVAM)	Endpoint: Gene mutation Test type: Bacterial Reverse Mutation Assay (e.g. Ames Test) Type of method: in Vitro Year: 2020 Reference source: EURL ECVAM genotoxicity and carcinogencity database: https://data.jrc.ec.europa.eu/dataset/38701804-bc00-43c1-8af1-fe2d5265e8d7 Author: Madia F et al Database: Genotoxicity & Carcinogenicity ECVAM	Negative	Gene mutation I	Test organisms (species): Salmonella typhimurium Endpoint: Gene mutation Test type: Bacterial Reverse Mutation Assay (e.g. Ames Test) Type of method: in Vitro Strain: TA 97 Author: P&G Database: Genotoxicity OASIS	Negative	Mutagenicity I (ECVAM)	Endpoint: Gene mutation Test type: Bacterial Reverse Mutation Assay (e.g. Ames Test) Type of method: in Vitro Year: 2020 Reference source: EURL ECVAM genotoxicity and carcinogencity database: https://data.jrc.ec.europa.eu/dataset/38701804-bc00-43c1-8af1-fe2d5265e8d7 Author: Madia F et al Database: Genotoxicity & Carcinogenicity ECVAM							Negative	Gene mutation I	Test organisms (species): Salmonella typhimurium Endpoint: Gene mutation Test type: Bacterial Reverse Mutation Assay (e.g. Ames Test) Type of method: in Vitro Strain: TA 98 Author: National Cancer Institute Database: Genotoxicity OASIS	Negative	Mutagenicity I (ECVAM)	Endpoint: Gene mutation Test type: Bacterial Reverse Mutation Assay (e.g. Ames Test) Type of method: in Vitro Year: 2020 Reference source: EURL ECVAM genotoxicity and carcinogencity database: https://data.jrc.ec.europa.eu/dataset/38701804-bc00-43c1-8af1-fe2d5265e8d7 Author: Madia F et al Database: Genotoxicity & Carcinogenicity ECVAM	Negative	Gene mutation I	Test organisms (species): Salmonella typhimurium Endpoint: Gene mutation Test type: Bacterial Reverse Mutation Assay (e.g. Ames Test) Type of method: in Vitro Strain: TA 98 Reference source: ECHA, Registration dossier Database: Genotoxicity OASIS
Genetic Toxicity	Gene mutation							Negative	Gene mutation I	Test organisms (species): Salmonella typhimurium Endpoint: Gene mutation Test type: Bacterial Reverse Mutation Assay (e.g. Ames Test) Type of method: in Vitro Strain: TA 1538 Year: 02.5.2011 Reference source: CCRIS database,Toxnet databases Author: Romualdo Benigni Database: Bacterial mutagenicity ISSSTY													Negative	Mutagenicity I (ECVAM)	Endpoint: Gene mutation Test type: Bacterial Reverse Mutation Assay (e.g. Ames Test) Type of method: in Vitro Year: 2020 Reference source: EURL ECVAM genotoxicity and carcinogencity database: https://data.jrc.ec.europa.eu/dataset/38701804-bc00-43c1-8af1-fe2d5265e8d7 Author: Madia F et al Database: Genotoxicity & Carcinogenicity ECVAM	Negative	Gene mutation I	Test organisms (species): Salmonella typhimurium Endpoint: Gene mutation Test type: Bacterial Reverse Mutation Assay (e.g. Ames Test) Type of method: in Vitro Strain: TA 1538 Author: P&G Database: Genotoxicity OASIS	Negative	Gene mutation I	Test organisms (species): Salmonella typhimurium Endpoint: Gene mutation Test type: Bacterial Reverse Mutation Assay (e.g. Ames Test) Type of method: in Vitro Strain: TA 102 Test guideline: OECD Guideline 471 (Bacterial Reverse Mutation Assay) Reference source: CCRIS database,Toxnet databases Author: CCRIS database, Toxnet databases Database: Genotoxicity OASIS							Negative	Gene mutation I	Test organisms (species): Salmonella typhimurium Endpoint: Gene mutation Test type: Bacterial Reverse Mutation Assay (e.g. Ames Test) Type of method: in Vitro Strain: TA 100 Author: National Cancer Institute Database: Genotoxicity OASIS	Negative	Gene mutation I	Test organisms (species): Salmonella typhimurium Endpoint: Gene mutation Test type: Bacterial Reverse Mutation Assay (e.g. Ames Test) Type of method: in Vitro Strain: TA 102 Test guideline: OECD Guideline 471 (Bacterial Reverse Mutation Assay) Reference source: CCRIS database,Toxnet databases Author: CCRIS database, Toxnet databases Database: Genotoxicity OASIS	Negative	Gene mutation I	Test organisms (species): Salmonella typhimurium Endpoint: Gene mutation Test type: Bacterial Reverse Mutation Assay (e.g. Ames Test) Type of method: in Vitro Strain: TA 97A Reference source: ECHA, Registration dossier Database: Genotoxicity OASIS
Genetic Toxicity	Gene mutation							Negative	Gene mutation I	Test organisms (species): Salmonella typhimurium Endpoint: Gene mutation Test type: Bacterial Reverse Mutation Assay (e.g. Ames Test) Type of method: in Vitro Strain: TA 1537 Year: 02.5.2011 Reference source: CCRIS database,Toxnet databases Author: Romualdo Benigni Database: Bacterial mutagenicity ISSSTY													Negative	Gene mutation I	Test organisms (species): Salmonella typhimurium Endpoint: Gene mutation Test type: Bacterial Reverse Mutation Assay (e.g. Ames Test) Type of method: in Vitro Strain: TA 102 Test guideline: OECD Guideline 471 (Bacterial Reverse Mutation Assay) Reference source: CCRIS database,Toxnet databases Author: CCRIS database, Toxnet databases Database: Genotoxicity OASIS	Negative	Gene mutation I	Test organisms (species): Salmonella typhimurium Endpoint: Gene mutation Test type: Bacterial Reverse Mutation Assay (e.g. Ames Test) Type of method: in Vitro Strain: TA 1537 Author: P&G Database: Genotoxicity OASIS	Negative	Gene mutation I	Test organisms (species): Salmonella typhimurium Endpoint: Gene mutation Test type: Bacterial Reverse Mutation Assay (e.g. Ames Test) Type of method: in Vitro Strain: TA 102 Test guideline: OECD Guideline 471 (Bacterial Reverse Mutation Assay) Reference source: CCRIS database,Toxnet databases Author: CCRIS database, Toxnet databases Database: Genotoxicity OASIS							Negative	Gene mutation I	Test organisms (species): Salmonella typhimurium Endpoint: Gene mutation Test type: Bacterial Reverse Mutation Assay (e.g. Ames Test) Type of method: in Vitro Strain: TA 100 Author: National Cancer Institute Database: Genotoxicity OASIS	Negative	Gene mutation I	Test organisms (species): Salmonella typhimurium Endpoint: Gene mutation Test type: Bacterial Reverse Mutation Assay (e.g. Ames Test) Type of method: in Vitro Strain: TA 102 Test guideline: OECD Guideline 471 (Bacterial Reverse Mutation Assay) Reference source: CCRIS database,Toxnet databases Author: CCRIS database, Toxnet databases Database: Genotoxicity OASIS	Negative	Gene mutation I	Test organisms (species): Salmonella typhimurium Endpoint: Gene mutation Test type: Bacterial Reverse Mutation Assay (e.g. Ames Test) Type of method: in Vitro Strain: TA 1535 Reference source: ECHA, Registration dossier Database: Genotoxicity OASIS
Genetic Toxicity	Gene mutation							Negative	Gene mutation I	Test organisms (species): Salmonella typhimurium Endpoint: Gene mutation Test type: Bacterial Reverse Mutation Assay (e.g. Ames Test) Type of method: in Vitro Strain: TA 1535 Year: 02.5.2011 Reference source: CCRIS database,Toxnet databases Author: Romualdo Benigni Database: Bacterial mutagenicity ISSSTY													Negative	Gene mutation I	Test organisms (species): Salmonella typhimurium Endpoint: Gene mutation Test type: Bacterial Reverse Mutation Assay (e.g. Ames Test) Type of method: in Vitro Strain: TA 102 Test guideline: OECD Guideline 471 (Bacterial Reverse Mutation Assay) Reference source: CCRIS database,Toxnet databases Author: CCRIS database, Toxnet databases Database: Genotoxicity OASIS	Negative	Gene mutation I	Test organisms (species): Salmonella typhimurium Endpoint: Gene mutation Test type: Bacterial Reverse Mutation Assay (e.g. Ames Test) Type of method: in Vitro Strain: TA 1535 Author: P&G Database: Genotoxicity OASIS	Negative	Gene mutation I	Endpoint: Gene mutation Test type: Mammalian Cell Gene Mutation Assay Type of method: in Vitro Strain: T-lymphoma Cell Lines Reference source: Mutation Research 584 (2005) 1-256 Author: Kirkland et al. Database: Genotoxicity OASIS							Negative	Gene mutation I	Test organisms (species): Salmonella typhimurium Endpoint: Gene mutation Test type: Bacterial Reverse Mutation Assay (e.g. Ames Test) Type of method: in Vitro Strain: TA 100 Author: National Cancer Institute Database: Genotoxicity OASIS	Positive	Gene mutation I	Endpoint: Gene mutation Test type: Mammalian Cell Gene Mutation Assay Type of method: in Vitro Strain: T-lymphoma Cell Lines Reference source: Mutation Research 584 (2005) 1-256 Author: Kirkland et al. Database: Genotoxicity OASIS	Negative	Gene mutation I	Test organisms (species): E. coli WP2 uvrA Endpoint: Gene mutation Test type: Bacterial Reverse Mutation Assay (e.g. Ames Test) Type of method: in Vitro Strain: E. Coli WP2 UvrA Reference source: ECHA, Registration dossier Database: Genotoxicity OASIS
Genetic Toxicity	Gene mutation							Negative	Gene mutation I	Test organisms (species): Salmonella typhimurium Endpoint: Gene mutation Test type: Bacterial Reverse Mutation Assay (e.g. Ames Test) Type of method: in Vitro Strain: TA 104 Year: 02.5.2011 Reference source: CCRIS database,Toxnet databases Author: Romualdo Benigni Database: Bacterial mutagenicity ISSSTY													Positive	Gene mutation I	Endpoint: Gene mutation Test type: Mammalian Cell Gene Mutation Assay Type of method: in Vitro Strain: T-lymphoma Cell Lines Reference source: Mutation Research 584 (2005) 1-256 Author: Kirkland et al. Database: Genotoxicity OASIS	Negative	Gene mutation I	Test organisms (species): Salmonella typhimurium Endpoint: Gene mutation Test type: Bacterial Reverse Mutation Assay (e.g. Ames Test) Type of method: in Vitro Strain: TA 100 Author: P&G Database: Genotoxicity OASIS	Negative	Gene mutation I	Test organisms (species): Salmonella typhimurium Endpoint: Gene mutation Test type: Bacterial Reverse Mutation Assay (e.g. Ames Test) Type of method: in Vitro Strain: TA 97 Author: P&G Database: Genotoxicity OASIS							Negative	Gene mutation I	Test organisms (species): Salmonella typhimurium Endpoint: Gene mutation Test type: Bacterial Reverse Mutation Assay (e.g. Ames Test) Type of method: in Vitro Strain: TA 98 Year: 02.5.2011 Reference source: CCRIS database,Toxnet databases Author: Romualdo Benigni Database: Bacterial mutagenicity ISSSTY	Positive	Micronucleus I	Endpoint: Gene mutation Test type: in Vitro Mammalian Cell Micronucleus Test Type of method: in Vitro Reference source: Mutation Research 584 (2005) 1-256 Author: Kirkland et al. Database: Genotoxicity OASIS	Negative	Gene mutation I	Test organisms (species): Salmonella typhimurium Endpoint: Gene mutation Test type: Bacterial Reverse Mutation Assay (e.g. Ames Test) Type of method: in Vitro Strain: TA 100 Reference source: ECHA, Registration dossier Database: Genotoxicity OASIS
Genetic Toxicity	Gene mutation							Negative	Gene mutation I	Test organisms (species): Salmonella typhimurium Endpoint: Gene mutation Test type: Bacterial Reverse Mutation Assay (e.g. Ames Test) Type of method: in Vitro Strain: TA 102 Year: 02.5.2011 Reference source: CCRIS database,Toxnet databases Author: Romualdo Benigni Database: Bacterial mutagenicity ISSSTY													Negative	Gene mutation I	Test organisms (species): Salmonella typhimurium Endpoint: Gene mutation Test type: Bacterial Reverse Mutation Assay (e.g. Ames Test) Type of method: in Vitro Strain: TA 97 Author: P&G Database: Genotoxicity OASIS	Negative	Gene mutation I	Test organisms (species): Salmonella typhimurium Endpoint: Gene mutation Test type: Bacterial Reverse Mutation Assay (e.g. Ames Test) Type of method: in Vitro Strain: TA 98 Author: P&G Database: Genotoxicity OASIS	Negative	Gene mutation I	Test organisms (species): Salmonella typhimurium Endpoint: Gene mutation Test type: Bacterial Reverse Mutation Assay (e.g. Ames Test) Type of method: in Vitro Strain: TA 1538 Author: P&G Database: Genotoxicity OASIS							Negative	Gene mutation I	Test organisms (species): Salmonella typhimurium Endpoint: Gene mutation Test type: Bacterial Reverse Mutation Assay (e.g. Ames Test) Type of method: in Vitro Strain: TA 1538 Year: 02.5.2011 Reference source: CCRIS database,Toxnet databases Author: Romualdo Benigni Database: Bacterial mutagenicity ISSSTY	Negative	Gene mutation I	Test organisms (species): Salmonella typhimurium Endpoint: Gene mutation Test type: Bacterial Reverse Mutation Assay (e.g. Ames Test) Type of method: in Vitro Strain: TA 97 Author: P&G Database: Genotoxicity OASIS	Negative	Gene mutation I	Test organisms (species): Salmonella typhimurium Endpoint: Gene mutation Test type: Bacterial Reverse Mutation Assay (e.g. Ames Test) Type of method: in Vitro Strain: TA 98 Reference source: ECHA, Registration dossier Database: Genotoxicity OASIS
Genetic Toxicity	Gene mutation							Negative	Gene mutation I	Test organisms (species): Salmonella typhimurium Endpoint: Gene mutation Test type: Bacterial Reverse Mutation Assay (e.g. Ames Test) Type of method: in Vitro Strain: TA 100 Year: 02.5.2011 Reference source: CCRIS database,Toxnet databases Author: Romualdo Benigni Database: Bacterial mutagenicity ISSSTY													Negative	Gene mutation I	Test organisms (species): Salmonella typhimurium Endpoint: Gene mutation Test type: Bacterial Reverse Mutation Assay (e.g. Ames Test) Type of method: in Vitro Strain: TA 98 Year: 1986 Reference source: Mutation Research, 168 (1986) 69-240 Author: U.S. Environmental Protection Agency Database: Genotoxicity OASIS	Negative	Gene mutation I	Test organisms (species): Salmonella typhimurium Endpoint: Gene mutation Test type: Bacterial Reverse Mutation Assay (e.g. Ames Test) Type of method: in Vitro Strain: TA 97 Author: P&G Database: Genotoxicity OASIS	Negative	Gene mutation I	Test organisms (species): Salmonella typhimurium Endpoint: Gene mutation Test type: Bacterial Reverse Mutation Assay (e.g. Ames Test) Type of method: in Vitro Strain: TA 1537 Author: P&G Database: Genotoxicity OASIS							Negative	Gene mutation I	Test organisms (species): Salmonella typhimurium Endpoint: Gene mutation Test type: Bacterial Reverse Mutation Assay (e.g. Ames Test) Type of method: in Vitro Strain: TA 1537 Year: 02.5.2011 Reference source: CCRIS database,Toxnet databases Author: Romualdo Benigni Database: Bacterial mutagenicity ISSSTY	Negative	Gene mutation I	Test organisms (species): Salmonella typhimurium Endpoint: Gene mutation Test type: Bacterial Reverse Mutation Assay (e.g. Ames Test) Type of method: in Vitro Strain: TA 1538 Author: P&G Database: Genotoxicity OASIS	Negative	Gene mutation I	Test organisms (species): Salmonella typhimurium Endpoint: Gene mutation Test type: Bacterial Reverse Mutation Assay (e.g. Ames Test) Type of method: in Vitro Strain: TA 97A Reference source: ECHA, Registration dossier Database: Genotoxicity OASIS
Genetic Toxicity	Gene mutation							Negative	Gene mutation I	Test organisms (species): Salmonella typhimurium Endpoint: Gene mutation Test type: Bacterial Reverse Mutation Assay (e.g. Ames Test) Type of method: in Vitro Strain: TA 98 Year: 02.5.2011 Reference source: CCRIS database,Toxnet databases Author: Romualdo Benigni Database: Bacterial mutagenicity ISSSTY													Negative	Gene mutation I	Test organisms (species): Salmonella typhimurium Endpoint: Gene mutation Test type: Bacterial Reverse Mutation Assay (e.g. Ames Test) Type of method: in Vitro Strain: TA 1538 Author: P&G Database: Genotoxicity OASIS	Negative	Gene mutation I	Test organisms (species): Salmonella typhimurium Endpoint: Gene mutation Test type: Bacterial Reverse Mutation Assay (e.g. Ames Test) Type of method: in Vitro Strain: TA 1538 Author: P&G Database: Genotoxicity OASIS	Negative	Gene mutation I	Test organisms (species): Salmonella typhimurium Endpoint: Gene mutation Test type: Bacterial Reverse Mutation Assay (e.g. Ames Test) Type of method: in Vitro Strain: TA 1535 Author: P&G Database: Genotoxicity OASIS							Negative	Gene mutation I	Test organisms (species): Salmonella typhimurium Endpoint: Gene mutation Test type: Bacterial Reverse Mutation Assay (e.g. Ames Test) Type of method: in Vitro Strain: TA 1535 Year: 02.5.2011 Reference source: CCRIS database,Toxnet databases Author: Romualdo Benigni Database: Bacterial mutagenicity ISSSTY	Negative	Gene mutation I	Test organisms (species): Salmonella typhimurium Endpoint: Gene mutation Test type: Bacterial Reverse Mutation Assay (e.g. Ames Test) Type of method: in Vitro Strain: TA 1537 Author: P&G Database: Genotoxicity OASIS	Negative	Gene mutation I	Test organisms (species): Salmonella typhimurium Endpoint: Gene mutation Test type: Bacterial Reverse Mutation Assay (e.g. Ames Test) Type of method: in Vitro Strain: TA 1535 Reference source: ECHA, Registration dossier Database: Genotoxicity OASIS
Genetic Toxicity	Gene mutation							Negative	Gene mutation I	Test organisms (species): Salmonella typhimurium Endpoint: Gene mutation Test type: Bacterial Reverse Mutation Assay (e.g. Ames Test) Type of method: in Vitro Strain: TA 97 Year: 02.5.2011 Reference source: CCRIS database,Toxnet databases Author: Romualdo Benigni Database: Bacterial mutagenicity ISSSTY													Negative	Gene mutation I	Test organisms (species): Salmonella typhimurium Endpoint: Gene mutation Test type: Bacterial Reverse Mutation Assay (e.g. Ames Test) Type of method: in Vitro Strain: TA 1537 Author: P&G Database: Genotoxicity OASIS	Negative	Gene mutation I	Test organisms (species): Salmonella typhimurium Endpoint: Gene mutation Test type: Bacterial Reverse Mutation Assay (e.g. Ames Test) Type of method: in Vitro Strain: No Strain Information Reference source: Journal of Medicinal Chemistry 48 (1), pp. 312-32, 25 Author: Kazius J, McGuire R., Bursi R Database: Genotoxicity OASIS	Negative	Gene mutation I	Test organisms (species): Salmonella typhimurium Endpoint: Gene mutation Test type: Bacterial Reverse Mutation Assay (e.g. Ames Test) Type of method: in Vitro Strain: TA 100 Author: P&G Database: Genotoxicity OASIS							Negative	Gene mutation I	Test organisms (species): Salmonella typhimurium Endpoint: Gene mutation Test type: Bacterial Reverse Mutation Assay (e.g. Ames Test) Type of method: in Vitro Strain: TA 100 Year: 02.5.2011 Reference source: CCRIS database,Toxnet databases Author: Romualdo Benigni Database: Bacterial mutagenicity ISSSTY	Negative	Gene mutation I	Test organisms (species): Salmonella typhimurium Endpoint: Gene mutation Test type: Bacterial Reverse Mutation Assay (e.g. Ames Test) Type of method: in Vitro Strain: TA 1535 Author: P&G Database: Genotoxicity OASIS	Negative	Gene mutation I	Test organisms (species): Salmonella typhimurium Endpoint: Gene mutation Test type: Bacterial Reverse Mutation Assay (e.g. Ames Test) Type of method: in Vitro Strain: TA 98 Reference source: Florin I., et al., Toxicology, 18, 219-232, 1980. Author: Florin I., et al. Database: Genotoxicity OASIS
Genetic Toxicity	Gene mutation							Negative	Gene mutation I	Test organisms (species): Salmonella typhimurium Endpoint: Gene mutation Test type: Bacterial Reverse Mutation Assay (e.g. Ames Test) Type of method: in Vitro Strain: TA 1538 Year: 02.5.2011 Reference source: CCRIS database,Toxnet databases Author: Romualdo Benigni Database: Bacterial mutagenicity ISSSTY													Negative	Gene mutation I	Test organisms (species): Salmonella typhimurium Endpoint: Gene mutation Test type: Bacterial Reverse Mutation Assay (e.g. Ames Test) Type of method: in Vitro Strain: TA 1535 Author: P&G Database: Genotoxicity OASIS	Negative	Gene mutation I	Test organisms (species): Salmonella typhimurium Endpoint: Gene mutation Test type: Bacterial Reverse Mutation Assay (e.g. Ames Test) Type of method: in Vitro Strain: TA 1537 Author: P&G Database: Genotoxicity OASIS	Negative	Gene mutation I	Test organisms (species): Salmonella typhimurium Endpoint: Gene mutation Test type: Bacterial Reverse Mutation Assay (e.g. Ames Test) Type of method: in Vitro Strain: TA 98 Author: P&G Database: Genotoxicity OASIS							Negative	Gene mutation I	Test organisms (species): Salmonella typhimurium Endpoint: Gene mutation Test type: Bacterial Reverse Mutation Assay (e.g. Ames Test) Type of method: in Vitro Strain: TA 98 Year: 02.5.2011 Reference source: CCRIS database,Toxnet databases Author: Romualdo Benigni Database: Bacterial mutagenicity ISSSTY	Negative	Gene mutation I	Test organisms (species): Salmonella typhimurium Endpoint: Gene mutation Test type: Bacterial Reverse Mutation Assay (e.g. Ames Test) Type of method: in Vitro Strain: TA 100 Author: P&G Database: Genotoxicity OASIS	Negative	Gene mutation I	Test organisms (species): Salmonella typhimurium Endpoint: Gene mutation Test type: Bacterial Reverse Mutation Assay (e.g. Ames Test) Type of method: in Vitro Strain: TA 98 Reference source: Florin I., et al., Toxicology, 18, 219-232, 1980. Author: Florin I., et al. Database: Genotoxicity OASIS
Genetic Toxicity	Gene mutation							Negative	Gene mutation I	Test organisms (species): Salmonella typhimurium Endpoint: Gene mutation Test type: Bacterial Reverse Mutation Assay (e.g. Ames Test) Type of method: in Vitro Strain: TA 1537 Year: 02.5.2011 Reference source: CCRIS database,Toxnet databases Author: Romualdo Benigni Database: Bacterial mutagenicity ISSSTY													Negative	Gene mutation I	Test organisms (species): Salmonella typhimurium Endpoint: Gene mutation Test type: Bacterial Reverse Mutation Assay (e.g. Ames Test) Type of method: in Vitro Strain: TA 100 Author: P&G Database: Genotoxicity OASIS	Negative	Gene mutation I	Test organisms (species): Salmonella typhimurium Endpoint: Gene mutation Test type: Bacterial Reverse Mutation Assay (e.g. Ames Test) Type of method: in Vitro Strain: TA 1535 Author: P&G Database: Genotoxicity OASIS	Negative	Gene mutation I	Test organisms (species): Salmonella typhimurium Endpoint: Gene mutation Test type: Bacterial Reverse Mutation Assay (e.g. Ames Test) Type of method: in Vitro Strain: TA 97 Author: P&G Database: Genotoxicity OASIS							Negative	Gene mutation I	Test organisms (species): Salmonella typhimurium Endpoint: Gene mutation Test type: Bacterial Reverse Mutation Assay (e.g. Ames Test) Type of method: in Vitro Strain: TA 1538 Year: 02.5.2011 Reference source: CCRIS database,Toxnet databases Author: Romualdo Benigni Database: Bacterial mutagenicity ISSSTY	Negative	Gene mutation I	Test organisms (species): Salmonella typhimurium Endpoint: Gene mutation Test type: Bacterial Reverse Mutation Assay (e.g. Ames Test) Type of method: in Vitro Strain: TA 98 Author: P&G Database: Genotoxicity OASIS
Genetic Toxicity	Gene mutation							Negative	Gene mutation I	Test organisms (species): Salmonella typhimurium Endpoint: Gene mutation Test type: Bacterial Reverse Mutation Assay (e.g. Ames Test) Type of method: in Vitro Strain: TA 1535 Year: 02.5.2011 Reference source: CCRIS database,Toxnet databases Author: Romualdo Benigni Database: Bacterial mutagenicity ISSSTY													Negative	Gene mutation I	Test organisms (species): Salmonella typhimurium Endpoint: Gene mutation Test type: Bacterial Reverse Mutation Assay (e.g. Ames Test) Type of method: in Vitro Strain: TA 98 Author: P&G Database: Genotoxicity OASIS	Negative	Gene mutation I	Test organisms (species): Salmonella typhimurium Endpoint: Gene mutation Test type: Bacterial Reverse Mutation Assay (e.g. Ames Test) Type of method: in Vitro Strain: TA 100 Author: P&G Database: Genotoxicity OASIS	Negative	Gene mutation I	Test organisms (species): Salmonella typhimurium Endpoint: Gene mutation Test type: Bacterial Reverse Mutation Assay (e.g. Ames Test) Type of method: in Vitro Strain: TA 1538 Author: P&G Database: Genotoxicity OASIS							Negative	Gene mutation I	Test organisms (species): Salmonella typhimurium Endpoint: Gene mutation Test type: Bacterial Reverse Mutation Assay (e.g. Ames Test) Type of method: in Vitro Strain: TA 1537 Year: 02.5.2011 Reference source: CCRIS database,Toxnet databases Author: Romualdo Benigni Database: Bacterial mutagenicity ISSSTY	Negative	Gene mutation I	Test organisms (species): Salmonella typhimurium Endpoint: Gene mutation Test type: Bacterial Reverse Mutation Assay (e.g. Ames Test) Type of method: in Vitro Strain: TA 97 Author: P&G Database: Genotoxicity OASIS
Genetic Toxicity	Gene mutation							Negative	Gene mutation I	Test organisms (species): Salmonella typhimurium Endpoint: Gene mutation Test type: Bacterial Reverse Mutation Assay (e.g. Ames Test) Type of method: in Vitro Strain: TA 104 Year: 02.5.2011 Reference source: CCRIS database,Toxnet databases Author: Romualdo Benigni Database: Bacterial mutagenicity ISSSTY													Negative	Gene mutation I	Test organisms (species): Salmonella typhimurium Endpoint: Gene mutation Test type: Bacterial Reverse Mutation Assay (e.g. Ames Test) Type of method: in Vitro Strain: TA 97 Author: P&G Database: Genotoxicity OASIS	Negative	Gene mutation I	Test organisms (species): Salmonella typhimurium Endpoint: Gene mutation Test type: Bacterial Reverse Mutation Assay (e.g. Ames Test) Type of method: in Vitro Strain: TA 98 Author: P&G Database: Genotoxicity OASIS	Negative	Gene mutation I	Test organisms (species): Salmonella typhimurium Endpoint: Gene mutation Test type: Bacterial Reverse Mutation Assay (e.g. Ames Test) Type of method: in Vitro Strain: No Strain Information Reference source: Journal of Medicinal Chemistry 48 (1), pp. 312-32, 25 Author: Kazius J, McGuire R., Bursi R Database: Genotoxicity OASIS							Negative	Gene mutation I	Test organisms (species): Salmonella typhimurium Endpoint: Gene mutation Test type: Bacterial Reverse Mutation Assay (e.g. Ames Test) Type of method: in Vitro Strain: TA 1535 Year: 02.5.2011 Reference source: CCRIS database,Toxnet databases Author: Romualdo Benigni Database: Bacterial mutagenicity ISSSTY	Negative	Gene mutation I	Test organisms (species): Salmonella typhimurium Endpoint: Gene mutation Test type: Bacterial Reverse Mutation Assay (e.g. Ames Test) Type of method: in Vitro Strain: TA 1538 Author: P&G Database: Genotoxicity OASIS
Genetic Toxicity	Gene mutation							Negative	Gene mutation I	Test organisms (species): Salmonella typhimurium Endpoint: Gene mutation Test type: Bacterial Reverse Mutation Assay (e.g. Ames Test) Type of method: in Vitro Strain: TA 102 Year: 02.5.2011 Reference source: CCRIS database,Toxnet databases Author: Romualdo Benigni Database: Bacterial mutagenicity ISSSTY													Negative	Gene mutation I	Test organisms (species): Salmonella typhimurium Endpoint: Gene mutation Test type: Bacterial Reverse Mutation Assay (e.g. Ames Test) Type of method: in Vitro Strain: TA 1538 Year: 1986 Reference source: Mutation Research, 168 (1986) 69-240 Author: U.S. Environmental Protection Agency Database: Genotoxicity OASIS	Negative	Gene mutation I	Test organisms (species): Salmonella typhimurium Endpoint: Gene mutation Test type: Bacterial Reverse Mutation Assay (e.g. Ames Test) Type of method: in Vitro Strain: TA 98 Year: 02.5.2011 Reference source: CCRIS database,Toxnet databases Author: Romualdo Benigni Database: Bacterial mutagenicity ISSSTY	Negative	Gene mutation I	Test organisms (species): Salmonella typhimurium Endpoint: Gene mutation Test type: Bacterial Reverse Mutation Assay (e.g. Ames Test) Type of method: in Vitro Strain: No Strain Information Reference source: Mutation Research 584 (2005) 1-256 Author: Kirkland et al. Database: Genotoxicity OASIS							Negative	Gene mutation I	Test organisms (species): Salmonella typhimurium Endpoint: Gene mutation Test type: Bacterial Reverse Mutation Assay (e.g. Ames Test) Type of method: in Vitro Strain: TA 100 Year: 02.5.2011 Reference source: CCRIS database,Toxnet databases Author: Romualdo Benigni Database: Bacterial mutagenicity ISSSTY	Negative	Gene mutation I	Test organisms (species): Salmonella typhimurium Endpoint: Gene mutation Test type: Bacterial Reverse Mutation Assay (e.g. Ames Test) Type of method: in Vitro Strain: No Strain Information Reference source: Mutation Research 584 (2005) 1-256 Author: Kirkland et al. Database: Genotoxicity OASIS
Genetic Toxicity	Gene mutation							Negative	Gene mutation I	Test organisms (species): Salmonella typhimurium Endpoint: Gene mutation Test type: Bacterial Reverse Mutation Assay (e.g. Ames Test) Type of method: in Vitro Strain: TA 100 Year: 02.5.2011 Reference source: CCRIS database,Toxnet databases Author: Romualdo Benigni Database: Bacterial mutagenicity ISSSTY													Negative	Gene mutation I	Test organisms (species): Salmonella typhimurium Endpoint: Gene mutation Test type: Bacterial Reverse Mutation Assay (e.g. Ames Test) Type of method: in Vitro Strain: TA 1537 Year: 1986 Reference source: Mutation Research, 168 (1986) 69-240 Author: U.S. Environmental Protection Agency Database: Genotoxicity OASIS	Negative	Gene mutation I	Test organisms (species): Salmonella typhimurium Endpoint: Gene mutation Test type: Bacterial Reverse Mutation Assay (e.g. Ames Test) Type of method: in Vitro Strain: TA 97 Year: 02.5.2011 Reference source: CCRIS database,Toxnet databases Author: Romualdo Benigni Database: Bacterial mutagenicity ISSSTY	Negative	Gene mutation I	Test organisms (species): Salmonella typhimurium Endpoint: Gene mutation Test type: Bacterial Reverse Mutation Assay (e.g. Ames Test) Type of method: in Vitro Strain: TA 1537 Author: P&G Database: Genotoxicity OASIS										Negative	Gene mutation I	Test organisms (species): Salmonella typhimurium Endpoint: Gene mutation Test type: Bacterial Reverse Mutation Assay (e.g. Ames Test) Type of method: in Vitro Strain: TA 1537 Author: P&G Database: Genotoxicity OASIS
Genetic Toxicity	Gene mutation																						Negative	Gene mutation I	Test organisms (species): Salmonella typhimurium Endpoint: Gene mutation Test type: Bacterial Reverse Mutation Assay (e.g. Ames Test) Type of method: in Vitro Strain: TA 1538 Author: P&G Database: Genotoxicity OASIS	Negative	Gene mutation I	Test organisms (species): Salmonella typhimurium Endpoint: Gene mutation Test type: Bacterial Reverse Mutation Assay (e.g. Ames Test) Type of method: in Vitro Strain: TA 1538 Year: 02.5.2011 Reference source: CCRIS database,Toxnet databases Author: Romualdo Benigni Database: Bacterial mutagenicity ISSSTY	Negative	Gene mutation I	Test organisms (species): Salmonella typhimurium Endpoint: Gene mutation Test type: Bacterial Reverse Mutation Assay (e.g. Ames Test) Type of method: in Vitro Strain: TA 1535 Author: P&G Database: Genotoxicity OASIS										Negative	Gene mutation I	Test organisms (species): Salmonella typhimurium Endpoint: Gene mutation Test type: Bacterial Reverse Mutation Assay (e.g. Ames Test) Type of method: in Vitro Strain: TA 1535 Author: P&G Database: Genotoxicity OASIS
Genetic Toxicity	Gene mutation																						Negative	Gene mutation I	Test organisms (species): Salmonella typhimurium Endpoint: Gene mutation Test type: Bacterial Reverse Mutation Assay (e.g. Ames Test) Type of method: in Vitro Strain: TA 1535 Year: 1986 Reference source: Mutation Research, 168 (1986) 69-240 Author: U.S. Environmental Protection Agency Database: Genotoxicity OASIS	Negative	Gene mutation I	Test organisms (species): Salmonella typhimurium Endpoint: Gene mutation Test type: Bacterial Reverse Mutation Assay (e.g. Ames Test) Type of method: in Vitro Strain: TA 1537 Year: 02.5.2011 Reference source: CCRIS database,Toxnet databases Author: Romualdo Benigni Database: Bacterial mutagenicity ISSSTY	Negative	Gene mutation I	Test organisms (species): Salmonella typhimurium Endpoint: Gene mutation Test type: Bacterial Reverse Mutation Assay (e.g. Ames Test) Type of method: in Vitro Strain: TA 100 Author: P&G Database: Genotoxicity OASIS										Negative	Gene mutation I	Test organisms (species): Salmonella typhimurium Endpoint: Gene mutation Test type: Bacterial Reverse Mutation Assay (e.g. Ames Test) Type of method: in Vitro Strain: TA 100 Author: P&G Database: Genotoxicity OASIS
Genetic Toxicity	Gene mutation																						Negative	Gene mutation I	Test organisms (species): Salmonella typhimurium Endpoint: Gene mutation Test type: Bacterial Reverse Mutation Assay (e.g. Ames Test) Type of method: in Vitro Strain: TA 100 Year: 1986 Reference source: Mutation Research, 168 (1986) 69-240 Author: U.S. Environmental Protection Agency Database: Genotoxicity OASIS	Negative	Gene mutation I	Test organisms (species): Salmonella typhimurium Endpoint: Gene mutation Test type: Bacterial Reverse Mutation Assay (e.g. Ames Test) Type of method: in Vitro Strain: TA 1535 Year: 02.5.2011 Reference source: CCRIS database,Toxnet databases Author: Romualdo Benigni Database: Bacterial mutagenicity ISSSTY	Negative	Gene mutation I	Test organisms (species): Salmonella typhimurium Endpoint: Gene mutation Test type: Bacterial Reverse Mutation Assay (e.g. Ames Test) Type of method: in Vitro Strain: TA 98 Author: P&G Database: Genotoxicity OASIS										Negative	Gene mutation I	Test organisms (species): Salmonella typhimurium Endpoint: Gene mutation Test type: Bacterial Reverse Mutation Assay (e.g. Ames Test) Type of method: in Vitro Strain: TA 98 Author: P&G Database: Genotoxicity OASIS
Genetic Toxicity	Gene mutation																						Negative	Gene mutation I	Test organisms (species): Salmonella typhimurium Endpoint: Gene mutation Test type: Bacterial Reverse Mutation Assay (e.g. Ames Test) Type of method: in Vitro Strain: TA 1538 Year: 1986 Reference source: Mutation Research, 168 (1986) 69-240 Author: U.S. Environmental Protection Agency Database: Genotoxicity OASIS	Negative	Gene mutation I	Test organisms (species): Salmonella typhimurium Endpoint: Gene mutation Test type: Bacterial Reverse Mutation Assay (e.g. Ames Test) Type of method: in Vitro Strain: TA 104 Year: 02.5.2011 Reference source: CCRIS database,Toxnet databases Author: Romualdo Benigni Database: Bacterial mutagenicity ISSSTY	Negative	Gene mutation I	Test organisms (species): Salmonella typhimurium Endpoint: Gene mutation Test type: Bacterial Reverse Mutation Assay (e.g. Ames Test) Type of method: in Vitro Strain: TA 98 Year: 02.5.2011 Reference source: CCRIS database,Toxnet databases Author: Romualdo Benigni Database: Bacterial mutagenicity ISSSTY										Negative	Gene mutation I	Test organisms (species): Salmonella typhimurium Endpoint: Gene mutation Test type: Bacterial Reverse Mutation Assay (e.g. Ames Test) Type of method: in Vitro Strain: TA 98 Year: 02.5.2011 Reference source: CCRIS database,Toxnet databases Author: Romualdo Benigni Database: Bacterial mutagenicity ISSSTY
Genetic Toxicity	Gene mutation																						Negative	Gene mutation I	Test organisms (species): Salmonella typhimurium Endpoint: Gene mutation Test type: Bacterial Reverse Mutation Assay (e.g. Ames Test) Type of method: in Vitro Strain: TA 1537 Year: 1986 Reference source: Mutation Research, 168 (1986) 69-240 Author: U.S. Environmental Protection Agency Database: Genotoxicity OASIS	Negative	Gene mutation I	Test organisms (species): Salmonella typhimurium Endpoint: Gene mutation Test type: Bacterial Reverse Mutation Assay (e.g. Ames Test) Type of method: in Vitro Strain: TA 102 Year: 02.5.2011 Reference source: CCRIS database,Toxnet databases Author: Romualdo Benigni Database: Bacterial mutagenicity ISSSTY	Negative	Gene mutation I	Test organisms (species): Salmonella typhimurium Endpoint: Gene mutation Test type: Bacterial Reverse Mutation Assay (e.g. Ames Test) Type of method: in Vitro Strain: TA 97 Year: 02.5.2011 Reference source: CCRIS database,Toxnet databases Author: Romualdo Benigni Database: Bacterial mutagenicity ISSSTY										Negative	Gene mutation I	Test organisms (species): Salmonella typhimurium Endpoint: Gene mutation Test type: Bacterial Reverse Mutation Assay (e.g. Ames Test) Type of method: in Vitro Strain: TA 97 Year: 02.5.2011 Reference source: CCRIS database,Toxnet databases Author: Romualdo Benigni Database: Bacterial mutagenicity ISSSTY
Genetic Toxicity	Gene mutation																						Negative	Gene mutation I	Test organisms (species): Salmonella typhimurium Endpoint: Gene mutation Test type: Bacterial Reverse Mutation Assay (e.g. Ames Test) Type of method: in Vitro Strain: TA 1535 Year: 1986 Reference source: Mutation Research, 168 (1986) 69-240 Author: U.S. Environmental Protection Agency Database: Genotoxicity OASIS	Negative	Gene mutation I	Test organisms (species): Salmonella typhimurium Endpoint: Gene mutation Test type: Bacterial Reverse Mutation Assay (e.g. Ames Test) Type of method: in Vitro Strain: TA 100 Year: 02.5.2011 Reference source: CCRIS database,Toxnet databases Author: Romualdo Benigni Database: Bacterial mutagenicity ISSSTY	Negative	Gene mutation I	Test organisms (species): Salmonella typhimurium Endpoint: Gene mutation Test type: Bacterial Reverse Mutation Assay (e.g. Ames Test) Type of method: in Vitro Strain: TA 1538 Year: 02.5.2011 Reference source: CCRIS database,Toxnet databases Author: Romualdo Benigni Database: Bacterial mutagenicity ISSSTY										Negative	Gene mutation I	Test organisms (species): Salmonella typhimurium Endpoint: Gene mutation Test type: Bacterial Reverse Mutation Assay (e.g. Ames Test) Type of method: in Vitro Strain: TA 7006 Year: 02.5.2011 Reference source: CCRIS database,Toxnet databases Author: Romualdo Benigni Database: Bacterial mutagenicity ISSSTY
Genetic Toxicity	Gene mutation																						Negative	Gene mutation I	Test organisms (species): Salmonella typhimurium Endpoint: Gene mutation Test type: Bacterial Reverse Mutation Assay (e.g. Ames Test) Type of method: in Vitro Strain: TA 100 Year: 1986 Reference source: Mutation Research, 168 (1986) 69-240 Author: U.S. Environmental Protection Agency Database: Genotoxicity OASIS	Negative	Gene mutation I	Test organisms (species): Salmonella typhimurium Endpoint: Gene mutation Test type: Bacterial Reverse Mutation Assay (e.g. Ames Test) Type of method: in Vitro Strain: TA 98 Year: 02.5.2011 Reference source: CCRIS database,Toxnet databases Author: Romualdo Benigni Database: Bacterial mutagenicity ISSSTY	Negative	Gene mutation I	Test organisms (species): Salmonella typhimurium Endpoint: Gene mutation Test type: Bacterial Reverse Mutation Assay (e.g. Ames Test) Type of method: in Vitro Strain: TA 1537 Year: 02.5.2011 Reference source: CCRIS database,Toxnet databases Author: Romualdo Benigni Database: Bacterial mutagenicity ISSSTY										Negative	Gene mutation I	Test organisms (species): Salmonella typhimurium Endpoint: Gene mutation Test type: Bacterial Reverse Mutation Assay (e.g. Ames Test) Type of method: in Vitro Strain: TA 7005 Year: 02.5.2011 Reference source: CCRIS database,Toxnet databases Author: Romualdo Benigni Database: Bacterial mutagenicity ISSSTY
Genetic Toxicity	Gene mutation																						Negative	Gene mutation I	Test organisms (species): Salmonella typhimurium Endpoint: Gene mutation Test type: Bacterial Reverse Mutation Assay (e.g. Ames Test) Type of method: in Vitro Strain: TA 98 Year: 1986 Reference source: Mutation Research, 168 (1986) 69-240 Author: U.S. Environmental Protection Agency Database: Genotoxicity OASIS	Negative	Gene mutation I	Test organisms (species): Salmonella typhimurium Endpoint: Gene mutation Test type: Bacterial Reverse Mutation Assay (e.g. Ames Test) Type of method: in Vitro Strain: TA 97 Year: 02.5.2011 Reference source: CCRIS database,Toxnet databases Author: Romualdo Benigni Database: Bacterial mutagenicity ISSSTY	Negative	Gene mutation I	Test organisms (species): Salmonella typhimurium Endpoint: Gene mutation Test type: Bacterial Reverse Mutation Assay (e.g. Ames Test) Type of method: in Vitro Strain: TA 1535 Year: 02.5.2011 Reference source: CCRIS database,Toxnet databases Author: Romualdo Benigni Database: Bacterial mutagenicity ISSSTY										Negative	Gene mutation I	Test organisms (species): Salmonella typhimurium Endpoint: Gene mutation Test type: Bacterial Reverse Mutation Assay (e.g. Ames Test) Type of method: in Vitro Strain: TA 7004 Year: 02.5.2011 Reference source: CCRIS database,Toxnet databases Author: Romualdo Benigni Database: Bacterial mutagenicity ISSSTY
Genetic Toxicity	Gene mutation																						Negative	Gene mutation I	Test organisms (species): Salmonella typhimurium Endpoint: Gene mutation Test type: Bacterial Reverse Mutation Assay (e.g. Ames Test) Type of method: in Vitro Strain: No Strain Information Reference source: Journal of Medicinal Chemistry 48 (1), pp. 312-32, 25 Author: Kazius J, McGuire R., Bursi R Database: Genotoxicity OASIS	Negative	Gene mutation I	Test organisms (species): Salmonella typhimurium Endpoint: Gene mutation Test type: Bacterial Reverse Mutation Assay (e.g. Ames Test) Type of method: in Vitro Strain: TA 1538 Year: 02.5.2011 Reference source: CCRIS database,Toxnet databases Author: Romualdo Benigni Database: Bacterial mutagenicity ISSSTY	Negative	Gene mutation I	Test organisms (species): Salmonella typhimurium Endpoint: Gene mutation Test type: Bacterial Reverse Mutation Assay (e.g. Ames Test) Type of method: in Vitro Strain: TA 102 Year: 02.5.2011 Reference source: CCRIS database,Toxnet databases Author: Romualdo Benigni Database: Bacterial mutagenicity ISSSTY										Negative	Gene mutation I	Test organisms (species): Salmonella typhimurium Endpoint: Gene mutation Test type: Bacterial Reverse Mutation Assay (e.g. Ames Test) Type of method: in Vitro Strain: TA 7003 Year: 02.5.2011 Reference source: CCRIS database,Toxnet databases Author: Romualdo Benigni Database: Bacterial mutagenicity ISSSTY
Genetic Toxicity	Gene mutation																						Negative	Gene mutation I	Test organisms (species): Salmonella typhimurium Endpoint: Gene mutation Test type: Bacterial Reverse Mutation Assay (e.g. Ames Test) Type of method: in Vitro Strain: No Strain Information Reference source: Mutation Research 584 (2005) 1-256 Author: Kirkland et al. Database: Genotoxicity OASIS	Negative	Gene mutation I	Test organisms (species): Salmonella typhimurium Endpoint: Gene mutation Test type: Bacterial Reverse Mutation Assay (e.g. Ames Test) Type of method: in Vitro Strain: TA 1537 Year: 02.5.2011 Reference source: CCRIS database,Toxnet databases Author: Romualdo Benigni Database: Bacterial mutagenicity ISSSTY	Negative	Gene mutation I	Test organisms (species): Salmonella typhimurium Endpoint: Gene mutation Test type: Bacterial Reverse Mutation Assay (e.g. Ames Test) Type of method: in Vitro Strain: TA 100 Year: 02.5.2011 Reference source: CCRIS database,Toxnet databases Author: Romualdo Benigni Database: Bacterial mutagenicity ISSSTY										Negative	Gene mutation I	Test organisms (species): Salmonella typhimurium Endpoint: Gene mutation Test type: Bacterial Reverse Mutation Assay (e.g. Ames Test) Type of method: in Vitro Strain: TA 7002 Year: 02.5.2011 Reference source: CCRIS database,Toxnet databases Author: Romualdo Benigni Database: Bacterial mutagenicity ISSSTY
Genetic Toxicity	Gene mutation																						Negative	Gene mutation I	Test organisms (species): Salmonella typhimurium Endpoint: Gene mutation Test type: Bacterial Reverse Mutation Assay (e.g. Ames Test) Type of method: in Vitro Strain: TA 1537 Author: P&G Database: Genotoxicity OASIS	Negative	Gene mutation I	Test organisms (species): Salmonella typhimurium Endpoint: Gene mutation Test type: Bacterial Reverse Mutation Assay (e.g. Ames Test) Type of method: in Vitro Strain: TA 1535 Year: 02.5.2011 Reference source: CCRIS database,Toxnet databases Author: Romualdo Benigni Database: Bacterial mutagenicity ISSSTY	Negative	Gene mutation I	Test organisms (species): Salmonella typhimurium Endpoint: Gene mutation Test type: Bacterial Reverse Mutation Assay (e.g. Ames Test) Type of method: in Vitro Strain: TA 98 Year: 02.5.2011 Reference source: CCRIS database,Toxnet databases Author: Romualdo Benigni Database: Bacterial mutagenicity ISSSTY										Negative	Gene mutation I	Test organisms (species): Salmonella typhimurium Endpoint: Gene mutation Test type: Bacterial Reverse Mutation Assay (e.g. Ames Test) Type of method: in Vitro Strain: TA 7001 Year: 02.5.2011 Reference source: CCRIS database,Toxnet databases Author: Romualdo Benigni Database: Bacterial mutagenicity ISSSTY
Genetic Toxicity	Gene mutation																						Negative	Gene mutation I	Test organisms (species): Salmonella typhimurium Endpoint: Gene mutation Test type: Bacterial Reverse Mutation Assay (e.g. Ames Test) Type of method: in Vitro Strain: TA 1535 Author: P&G Database: Genotoxicity OASIS	Negative	Gene mutation I	Test organisms (species): Salmonella typhimurium Endpoint: Gene mutation Test type: Bacterial Reverse Mutation Assay (e.g. Ames Test) Type of method: in Vitro Strain: TA 104 Year: 02.5.2011 Reference source: CCRIS database,Toxnet databases Author: Romualdo Benigni Database: Bacterial mutagenicity ISSSTY	Negative	Gene mutation I	Test organisms (species): Salmonella typhimurium Endpoint: Gene mutation Test type: Bacterial Reverse Mutation Assay (e.g. Ames Test) Type of method: in Vitro Strain: TA 97 Year: 02.5.2011 Reference source: CCRIS database,Toxnet databases Author: Romualdo Benigni Database: Bacterial mutagenicity ISSSTY										Negative	Gene mutation I	Test organisms (species): Salmonella typhimurium Endpoint: Gene mutation Test type: Bacterial Reverse Mutation Assay (e.g. Ames Test) Type of method: in Vitro Strain: TA 1537 Year: 02.5.2011 Reference source: CCRIS database,Toxnet databases Author: Romualdo Benigni Database: Bacterial mutagenicity ISSSTY
Genetic Toxicity	Gene mutation																						Negative	Gene mutation I	Test organisms (species): Salmonella typhimurium Endpoint: Gene mutation Test type: Bacterial Reverse Mutation Assay (e.g. Ames Test) Type of method: in Vitro Strain: TA 100 Author: P&G Database: Genotoxicity OASIS	Negative	Gene mutation I	Test organisms (species): Salmonella typhimurium Endpoint: Gene mutation Test type: Bacterial Reverse Mutation Assay (e.g. Ames Test) Type of method: in Vitro Strain: TA 102 Year: 02.5.2011 Reference source: CCRIS database,Toxnet databases Author: Romualdo Benigni Database: Bacterial mutagenicity ISSSTY	Negative	Gene mutation I	Test organisms (species): Salmonella typhimurium Endpoint: Gene mutation Test type: Bacterial Reverse Mutation Assay (e.g. Ames Test) Type of method: in Vitro Strain: TA 1538 Year: 02.5.2011 Reference source: CCRIS database,Toxnet databases Author: Romualdo Benigni Database: Bacterial mutagenicity ISSSTY										Negative	Gene mutation I	Test organisms (species): Salmonella typhimurium Endpoint: Gene mutation Test type: Bacterial Reverse Mutation Assay (e.g. Ames Test) Type of method: in Vitro Strain: TA 1535 Year: 02.5.2011 Reference source: CCRIS database,Toxnet databases Author: Romualdo Benigni Database: Bacterial mutagenicity ISSSTY
Genetic Toxicity	Gene mutation																						Negative	Gene mutation I	Test organisms (species): Salmonella typhimurium Endpoint: Gene mutation Test type: Bacterial Reverse Mutation Assay (e.g. Ames Test) Type of method: in Vitro Strain: TA 98 Author: P&G Database: Genotoxicity OASIS	Negative	Gene mutation I	Test organisms (species): Salmonella typhimurium Endpoint: Gene mutation Test type: Bacterial Reverse Mutation Assay (e.g. Ames Test) Type of method: in Vitro Strain: TA 100 Year: 02.5.2011 Reference source: CCRIS database,Toxnet databases Author: Romualdo Benigni Database: Bacterial mutagenicity ISSSTY	Negative	Gene mutation I	Test organisms (species): Salmonella typhimurium Endpoint: Gene mutation Test type: Bacterial Reverse Mutation Assay (e.g. Ames Test) Type of method: in Vitro Strain: TA 1537 Year: 02.5.2011 Reference source: CCRIS database,Toxnet databases Author: Romualdo Benigni Database: Bacterial mutagenicity ISSSTY										Negative	Gene mutation I	Test organisms (species): Salmonella typhimurium Endpoint: Gene mutation Test type: Bacterial Reverse Mutation Assay (e.g. Ames Test) Type of method: in Vitro Strain: TA 104 Year: 02.5.2011 Reference source: CCRIS database,Toxnet databases Author: Romualdo Benigni Database: Bacterial mutagenicity ISSSTY
Genetic Toxicity	Gene mutation																						Negative	Gene mutation I	Test organisms (species): Salmonella typhimurium Endpoint: Gene mutation Test type: Bacterial Reverse Mutation Assay (e.g. Ames Test) Type of method: in Vitro Strain: TA 98 Year: 02.5.2011 Reference source: CCRIS database,Toxnet databases Author: Romualdo Benigni Database: Bacterial mutagenicity ISSSTY				Negative	Gene mutation I	Test organisms (species): Salmonella typhimurium Endpoint: Gene mutation Test type: Bacterial Reverse Mutation Assay (e.g. Ames Test) Type of method: in Vitro Strain: TA 1535 Year: 02.5.2011 Reference source: CCRIS database,Toxnet databases Author: Romualdo Benigni Database: Bacterial mutagenicity ISSSTY										Negative	Gene mutation I	Test organisms (species): Salmonella typhimurium Endpoint: Gene mutation Test type: Bacterial Reverse Mutation Assay (e.g. Ames Test) Type of method: in Vitro Strain: TA 102 Year: 02.5.2011 Reference source: CCRIS database,Toxnet databases Author: Romualdo Benigni Database: Bacterial mutagenicity ISSSTY
Genetic Toxicity	Gene mutation																						Negative	Gene mutation I	Test organisms (species): Salmonella typhimurium Endpoint: Gene mutation Test type: Bacterial Reverse Mutation Assay (e.g. Ames Test) Type of method: in Vitro Strain: TA 97 Year: 02.5.2011 Reference source: CCRIS database,Toxnet databases Author: Romualdo Benigni Database: Bacterial mutagenicity ISSSTY				Negative	Gene mutation I	Test organisms (species): Salmonella typhimurium Endpoint: Gene mutation Test type: Bacterial Reverse Mutation Assay (e.g. Ames Test) Type of method: in Vitro Strain: TA 102 Year: 02.5.2011 Reference source: CCRIS database,Toxnet databases Author: Romualdo Benigni Database: Bacterial mutagenicity ISSSTY										Negative	Gene mutation I	Test organisms (species): Salmonella typhimurium Endpoint: Gene mutation Test type: Bacterial Reverse Mutation Assay (e.g. Ames Test) Type of method: in Vitro Strain: TA 100 Year: 02.5.2011 Reference source: CCRIS database,Toxnet databases Author: Romualdo Benigni Database: Bacterial mutagenicity ISSSTY
Genetic Toxicity	Gene mutation																						Negative	Gene mutation I	Test organisms (species): Salmonella typhimurium Endpoint: Gene mutation Test type: Bacterial Reverse Mutation Assay (e.g. Ames Test) Type of method: in Vitro Strain: TA 104 Year: 02.5.2011 Reference source: CCRIS database,Toxnet databases Author: Romualdo Benigni Database: Bacterial mutagenicity ISSSTY				Negative	Gene mutation I	Test organisms (species): Salmonella typhimurium Endpoint: Gene mutation Test type: Bacterial Reverse Mutation Assay (e.g. Ames Test) Type of method: in Vitro Strain: TA 100 Year: 02.5.2011 Reference source: CCRIS database,Toxnet databases Author: Romualdo Benigni Database: Bacterial mutagenicity ISSSTY										Negative	Gene mutation I	Test organisms (species): Salmonella typhimurium Endpoint: Gene mutation Test type: Bacterial Reverse Mutation Assay (e.g. Ames Test) Type of method: in Vitro Strain: TA 98 Year: 02.5.2011 Reference source: CCRIS database,Toxnet databases Author: Romualdo Benigni Database: Bacterial mutagenicity ISSSTY
Genetic Toxicity	Gene mutation																						Negative	Gene mutation I	Test organisms (species): Salmonella typhimurium Endpoint: Gene mutation Test type: Bacterial Reverse Mutation Assay (e.g. Ames Test) Type of method: in Vitro Strain: TA 102 Year: 02.5.2011 Reference source: CCRIS database,Toxnet databases Author: Romualdo Benigni Database: Bacterial mutagenicity ISSSTY																Negative	Gene mutation I	Test organisms (species): Salmonella typhimurium Endpoint: Gene mutation Test type: Bacterial Reverse Mutation Assay (e.g. Ames Test) Type of method: in Vitro Strain: TA 97 Year: 02.5.2011 Reference source: CCRIS database,Toxnet databases Author: Romualdo Benigni Database: Bacterial mutagenicity ISSSTY
Genetic Toxicity	Gene mutation																						Negative	Gene mutation I	Test organisms (species): Salmonella typhimurium Endpoint: Gene mutation Test type: Bacterial Reverse Mutation Assay (e.g. Ames Test) Type of method: in Vitro Strain: TA 100 Year: 02.5.2011 Reference source: CCRIS database,Toxnet databases Author: Romualdo Benigni Database: Bacterial mutagenicity ISSSTY																Negative	Gene mutation I	Test organisms (species): Salmonella typhimurium Endpoint: Gene mutation Test type: Bacterial Reverse Mutation Assay (e.g. Ames Test) Type of method: in Vitro Strain: TA 7006 Year: 02.5.2011 Reference source: CCRIS database,Toxnet databases Author: Romualdo Benigni Database: Bacterial mutagenicity ISSSTY
Genetic Toxicity	Gene mutation																						Negative	Gene mutation I	Test organisms (species): Salmonella typhimurium Endpoint: Gene mutation Test type: Bacterial Reverse Mutation Assay (e.g. Ames Test) Type of method: in Vitro Strain: TA 98 Year: 02.5.2011 Reference source: CCRIS database,Toxnet databases Author: Romualdo Benigni Database: Bacterial mutagenicity ISSSTY																Negative	Gene mutation I	Test organisms (species): Salmonella typhimurium Endpoint: Gene mutation Test type: Bacterial Reverse Mutation Assay (e.g. Ames Test) Type of method: in Vitro Strain: TA 7005 Year: 02.5.2011 Reference source: CCRIS database,Toxnet databases Author: Romualdo Benigni Database: Bacterial mutagenicity ISSSTY
Genetic Toxicity	Gene mutation																						Negative	Gene mutation I	Test organisms (species): Salmonella typhimurium Endpoint: Gene mutation Test type: Bacterial Reverse Mutation Assay (e.g. Ames Test) Type of method: in Vitro Strain: TA 97 Year: 02.5.2011 Reference source: CCRIS database,Toxnet databases Author: Romualdo Benigni Database: Bacterial mutagenicity ISSSTY																Negative	Gene mutation I	Test organisms (species): Salmonella typhimurium Endpoint: Gene mutation Test type: Bacterial Reverse Mutation Assay (e.g. Ames Test) Type of method: in Vitro Strain: TA 7004 Year: 02.5.2011 Reference source: CCRIS database,Toxnet databases Author: Romualdo Benigni Database: Bacterial mutagenicity ISSSTY
Genetic Toxicity	Gene mutation																						Negative	Gene mutation I	Test organisms (species): Salmonella typhimurium Endpoint: Gene mutation Test type: Bacterial Reverse Mutation Assay (e.g. Ames Test) Type of method: in Vitro Strain: TA 2638 Year: 02.5.2011 Reference source: CCRIS database,Toxnet databases Author: Romualdo Benigni Database: Bacterial mutagenicity ISSSTY																Negative	Gene mutation I	Test organisms (species): Salmonella typhimurium Endpoint: Gene mutation Test type: Bacterial Reverse Mutation Assay (e.g. Ames Test) Type of method: in Vitro Strain: TA 7003 Year: 02.5.2011 Reference source: CCRIS database,Toxnet databases Author: Romualdo Benigni Database: Bacterial mutagenicity ISSSTY
Genetic Toxicity	Gene mutation																						Negative	Gene mutation I	Test organisms (species): Salmonella typhimurium Endpoint: Gene mutation Test type: Bacterial Reverse Mutation Assay (e.g. Ames Test) Type of method: in Vitro Strain: TA 104 Year: 02.5.2011 Reference source: CCRIS database,Toxnet databases Author: Romualdo Benigni Database: Bacterial mutagenicity ISSSTY																Negative	Gene mutation I	Test organisms (species): Salmonella typhimurium Endpoint: Gene mutation Test type: Bacterial Reverse Mutation Assay (e.g. Ames Test) Type of method: in Vitro Strain: TA 7002 Year: 02.5.2011 Reference source: CCRIS database,Toxnet databases Author: Romualdo Benigni Database: Bacterial mutagenicity ISSSTY
Genetic Toxicity	Gene mutation																						Negative	Gene mutation I	Test organisms (species): Salmonella typhimurium Endpoint: Gene mutation Test type: Bacterial Reverse Mutation Assay (e.g. Ames Test) Type of method: in Vitro Strain: TA 102 Year: 02.5.2011 Reference source: CCRIS database,Toxnet databases Author: Romualdo Benigni Database: Bacterial mutagenicity ISSSTY																Negative	Gene mutation I	Test organisms (species): Salmonella typhimurium Endpoint: Gene mutation Test type: Bacterial Reverse Mutation Assay (e.g. Ames Test) Type of method: in Vitro Strain: TA 7001 Year: 02.5.2011 Reference source: CCRIS database,Toxnet databases Author: Romualdo Benigni Database: Bacterial mutagenicity ISSSTY
Genetic Toxicity	Gene mutation																						Negative	Gene mutation I	Test organisms (species): Salmonella typhimurium Endpoint: Gene mutation Test type: Bacterial Reverse Mutation Assay (e.g. Ames Test) Type of method: in Vitro Strain: TA 100 Year: 02.5.2011 Reference source: CCRIS database,Toxnet databases Author: Romualdo Benigni Database: Bacterial mutagenicity ISSSTY																Negative	Gene mutation I	Test organisms (species): Salmonella typhimurium Endpoint: Gene mutation Test type: Bacterial Reverse Mutation Assay (e.g. Ames Test) Type of method: in Vitro Strain: TA 1537 Year: 02.5.2011 Reference source: CCRIS database,Toxnet databases Author: Romualdo Benigni Database: Bacterial mutagenicity ISSSTY
Genetic Toxicity	Gene mutation																																								Negative	Gene mutation I	Test organisms (species): Salmonella typhimurium Endpoint: Gene mutation Test type: Bacterial Reverse Mutation Assay (e.g. Ames Test) Type of method: in Vitro Strain: TA 1535 Year: 02.5.2011 Reference source: CCRIS database,Toxnet databases Author: Romualdo Benigni Database: Bacterial mutagenicity ISSSTY
Genetic Toxicity	Gene mutation																																								Negative	Gene mutation I	Test organisms (species): Salmonella typhimurium Endpoint: Gene mutation Test type: Bacterial Reverse Mutation Assay (e.g. Ames Test) Type of method: in Vitro Strain: TA 104 Year: 02.5.2011 Reference source: CCRIS database,Toxnet databases Author: Romualdo Benigni Database: Bacterial mutagenicity ISSSTY
Genetic Toxicity	Gene mutation																																								Negative	Gene mutation I	Test organisms (species): Salmonella typhimurium Endpoint: Gene mutation Test type: Bacterial Reverse Mutation Assay (e.g. Ames Test) Type of method: in Vitro Strain: TA 102 Year: 02.5.2011 Reference source: CCRIS database,Toxnet databases Author: Romualdo Benigni Database: Bacterial mutagenicity ISSSTY
Genetic Toxicity	Gene mutation																																								Negative	Gene mutation I	Test organisms (species): Salmonella typhimurium Endpoint: Gene mutation Test type: Bacterial Reverse Mutation Assay (e.g. Ames Test) Type of method: in Vitro Strain: TA 100 Year: 02.5.2011 Reference source: CCRIS database,Toxnet databases Author: Romualdo Benigni Database: Bacterial mutagenicity ISSSTY
Genetic Toxicity	Genotoxicity
Genetic Toxicity	Genotoxicity
Genetic Toxicity	unscheduled DNA synthesis																												Negative	Mutagenicity I (ECVAM)	Endpoint: unscheduled DNA synthesis Test type: UDS in Vitro Type of method: in Vitro Year: 2020 Reference source: EURL ECVAM genotoxicity and carcinogencity database: https://data.jrc.ec.europa.eu/dataset/38701804-bc00-43c1-8af1-fe2d5265e8d7 Author: Madia F et al Database: Genotoxicity & Carcinogenicity ECVAM										Positive	Mutagenicity I (ECVAM)	Endpoint: unscheduled DNA synthesis Test type: UDS in Vitro Type of method: in Vitro Year: 2020 Reference source: EURL ECVAM genotoxicity and carcinogencity database: https://data.jrc.ec.europa.eu/dataset/38701804-bc00-43c1-8af1-fe2d5265e8d7 Author: Madia F et al Database: Genotoxicity & Carcinogenicity ECVAM
Genetic Toxicity	unscheduled DNA synthesis																												Negative	Mutagenicity I (ECVAM)	Endpoint: unscheduled DNA synthesis Test type: UDS in Vivo Type of method: in Vivo Year: 2020 Reference source: EURL ECVAM genotoxicity and carcinogencity database: https://data.jrc.ec.europa.eu/dataset/38701804-bc00-43c1-8af1-fe2d5265e8d7 Author: Madia F et al Database: Genotoxicity & Carcinogenicity ECVAM
[truncated: 81 more columns]
